# Supplementary material for: Genome-wide identification and characterization of the BES/BZR gene family in wheat and foxtail millet
Source: BMC Genomics. 2021 Sep 21;22:682. doi: 10.1186/s12864-021-08002-5 (PMC8456565; doi:10.1186/s12864-021-08002-5)
Supplement: Supplementary file 1 — Additional file 1. [file 12864_2021_8002_MOESM1_ESM.xlsx]

## Sheet: feature
Table S1. Primer sequences used for quantitative real-time PCR.
Name	Primer sequence (5’-3’)
	Forward	Reverse
TaBZR1	CGCGCTCGGCAACTACA	CTCCTTGAGCACCTCGTTGTT
TaBZR2	GGTACAAGCTGCCCAAGCA	CGTTGCAGAGGGCCTTGA
TaBZR4	CACGCCGCGCATGAA	CCCATGGTGGCAGAACACA
TaBZR6	GGGTGCTTCTGGAGAGCTAAGA	CCAGGATATCTCCAGCCCATT
TaACTIN	CTCCCTCACAACAACAACCGC	TACCAGGAACTTCCATACCAAC
SiBZR1	CGCGCTCGGCAACTACA	GCCTTGAGCACCTCGTTGTT
SiBZR2	CGACCCTCTGATGTTCACATGA	CGTGCTGCTTCCGAAAGC
SiBZR4	GCCCGACGGCACTACCT	ACGCTCCGCTGCTGTTG
SiBZR6	GCTTTCATCAGCACTCTGAACAGT	AGGGCAGAAGCCTGAGAGTCT
SiBZR7	TGAGGCTTAGCAAAGTTCTGTTTG	TGACGAAGCGCTCGAATTC
SiACTIN	GGATACTCTTTCACCACCTC	ACCTCAGGGCACCTAAAC
