# Supplementary material for: Genome-wide identification and characterization of the BES/BZR gene family in wheat and foxtail millet
Source: BMC Genomics. 2021 Sep 21;22:682. doi: 10.1186/s12864-021-08002-5 (PMC8456565; doi:10.1186/s12864-021-08002-5)
Supplement: Supplementary file 4 — Additional file 4. [file 12864_2021_8002_MOESM4_ESM.xlsx]

## Sheet: feature
Table S2. Duplicated BES/BZR gene pairs in wheat and foxtail millet.
Wheat	Chromosome	Wheat	Chromosome
TraesCS2A02G187800|BZR1	2A	TraesCS2D02G199900|BZR1	2D
TraesCS3B02G156600|BZR2	3B	TraesCS3D02G139300|BZR2	3D
TraesCS6A02G338000|BZR3	6A	TraesCS6B02G368700|BZR3	6B
TraesCS6A02G338000|BZR3	6A	TraesCS6D02G318800|BZR3	6D
TraesCS6B02G368700|BZR3	6B	TraesCS6D02G318800|BZR3	6D
TraesCS7A02G354800|BZR4	7A	TraesCS7B02G272900|BZR4	7B
TraesCS7A02G354800|BZR4	7A	TraesCS7D02G368000|BZR4	7D
TraesCS7B02G272900|BZR4	7B	TraesCS7D02G368000|BZR4	7D
TraesCS3A02G123500|BZR5	3A	TraesCS3B02G142600|BZR5	3B
TraesCS3A02G123500|BZR5	3A	TraesCS3D02G125100|BZR5	3D
TraesCS3B02G142600|BZR5	3B	TraesCS3D02G125100|BZR5	3D
Foxtail millet	Chromosome	Foxtail millet	Chromosome
KQL27971	I	KQL10971+KQL10972	IV
Wheat	Chromosome	Foxtail millet	Chromosome
TraesCS2A02G187800|BZR1	2A	KQL26413|BZR1	II
TraesCS2B02G219300|BZR1	2B	KQL26413|BZR1	II
TraesCS2D02G199900|BZR1	2D	KQL26413|BZR1	II
TraesCS3A02G139000|BZR2	3A	KQL27971	I
TraesCS3A02G139000|BZR2	3A	KQL04882|BZR2	V
TraesCS3B02G156600|BZR2	3B	KQL27971	I
TraesCS3B02G156600|BZR2	3B	KQL04882|BZR2	V
TraesCS3D02G139300|BZR2	3D	KQL27971	I
TraesCS3D02G139300|BZR2	3D	KQL04882|BZR2	V
TraesCS4A02G307900.1	4A	KQL23621|BZR7	II
TraesCS4B02G009900|BZR7	4B	KQL23621|BZR7	II
TraesCS4D02G006100|BZR7	4D	KQL23621|BZR7	II
TraesCS6A02G085800|BZR6	6A	KQL28888|BZR6	I
TraesCS6B02G116400|BZR6	6B	KQL28888|BZR6	I
TraesCS7A02G354800|BZR4	7A	KQL27971	I
TraesCS7A02G354800|BZR4	7A	KQL10971+KQL10972|BZR4	IV
TraesCS7B02G272900|BZR4	7B	KQL27971	I
TraesCS7B02G272900|BZR4	7B	KQL10971+KQL10972|BZR4	IV
TraesCS7D02G368000|BZR4	7D	KQL27971	I
TraesCS7D02G368000|BZR4	7D	KQL10971+KQL10972|BZR4	IV
