# Supplementary material for: Genome-wide identification and characterization of the BES/BZR gene family in wheat and foxtail millet
Source: BMC Genomics. 2021 Sep 21;22:682. doi: 10.1186/s12864-021-08002-5 (PMC8456565; doi:10.1186/s12864-021-08002-5)
Supplement: Supplementary file 6 — Additional file 6. [file 12864_2021_8002_MOESM6_ESM.xlsx]

## Sheet: feature
Table S3 The cis-acting elements in the promoter regions of BES/BZR genes from wheat and foxtail millet.
Gene	Start	End	Cis-acting element	Function
KQL04882|BZR2	1162	1167	ABRE	cis-acting element involved in the abscisic acid responsiveness
KQL04882|BZR2	352	360	AE-box	part of a module for light response
KQL04882|BZR2	461	466	as-1
KQL04882|BZR2	831	836	as-1
KQL04882|BZR2	1309	1314	as-1
KQL04882|BZR2	148	153	CAAT-box	common cis-acting element in promoter and enhancer regions
KQL04882|BZR2	325	329	CAAT-box	common cis-acting element in promoter and enhancer regions
KQL04882|BZR2	631	636	CAAT-box	common cis-acting element in promoter and enhancer regions
KQL04882|BZR2	1006	1011	CAAT-box	common cis-acting element in promoter and enhancer regions
KQL04882|BZR2	1037	1042	CAAT-box	common cis-acting element in promoter and enhancer regions
KQL04882|BZR2	1300	1305	CAAT-box	common cis-acting element in promoter and enhancer regions
KQL04882|BZR2	1468	1474	CAT-box	cis-acting regulatory element related to meristem expression
KQL04882|BZR2	313	319	CCGTCC-box
KQL04882|BZR2	489	495	CCGTCC-box
KQL04882|BZR2	533	539	CCGTCC-box
KQL04882|BZR2	1488	1494	CCGTCC-box
KQL04882|BZR2	17	26	I-box	part of a light responsive element
KQL04882|BZR2	525	531	LTR	cis-acting element involved in low-temperature responsiveness
KQL04882|BZR2	401	407	Myb
KQL04882|BZR2	548	554	MYB
KQL04882|BZR2	1312	1318	MYC
KQL04882|BZR2	1400	1406	MYC
KQL04882|BZR2	672	680	re2f-1
KQL04882|BZR2	466	471	STRE
KQL04882|BZR2	1176	1181	STRE
KQL04882|BZR2	1181	1186	STRE
KQL04882|BZR2	1288	1293	STRE
KQL04882|BZR2	551	556	TATA-box	core promoter element around -30 of transcription start
KQL04882|BZR2	849	856	TATA-box	core promoter element around -30 of transcription start
KQL04882|BZR2	658	667	TCA-element	cis-acting element involved in salicylic acid responsiveness
KQL10971+KQL10972|BZR4	659	666	AAGAA-motif
KQL10971+KQL10972|BZR4	670	677	AAGAA-motif
KQL10971+KQL10972|BZR4	57	62	ABRE	cis-acting element involved in the abscisic acid responsiveness
KQL10971+KQL10972|BZR4	201	206	ABRE	cis-acting element involved in the abscisic acid responsiveness
KQL10971+KQL10972|BZR4	571	580	ABRE	cis-acting element involved in the abscisic acid responsiveness
KQL10971+KQL10972|BZR4	1099	1104	ABRE	cis-acting element involved in the abscisic acid responsiveness
KQL10971+KQL10972|BZR4	1152	1161	ABRE	cis-acting element involved in the abscisic acid responsiveness
KQL10971+KQL10972|BZR4	27	32	as-1
KQL10971+KQL10972|BZR4	54	59	as-1
KQL10971+KQL10972|BZR4	270	275	as-1
KQL10971+KQL10972|BZR4	973	978	as-1
KQL10971+KQL10972|BZR4	1048	1053	as-1
KQL10971+KQL10972|BZR4	1096	1101	as-1
KQL10971+KQL10972|BZR4	731	738	box S
KQL10971+KQL10972|BZR4	1261	1268	box S
KQL10971+KQL10972|BZR4	145	150	CAAT-box	common cis-acting element in promoter and enhancer regions
KQL10971+KQL10972|BZR4	385	390	CAAT-box	common cis-acting element in promoter and enhancer regions
KQL10971+KQL10972|BZR4	395	399	CAAT-box	common cis-acting element in promoter and enhancer regions
KQL10971+KQL10972|BZR4	964	968	CAAT-box	common cis-acting element in promoter and enhancer regions
KQL10971+KQL10972|BZR4	1300	1304	CAAT-box	common cis-acting element in promoter and enhancer regions
KQL10971+KQL10972|BZR4	1392	1397	CAAT-box	common cis-acting element in promoter and enhancer regions
KQL10971+KQL10972|BZR4	367	373	CCGTCC-box
KQL10971+KQL10972|BZR4	371	377	CCGTCC-box
KQL10971+KQL10972|BZR4	793	799	CCGTCC-box
KQL10971+KQL10972|BZR4	746	753	DRE1
KQL10971+KQL10972|BZR4	57	63	G-box	cis-acting regulatory element involved in light responsiveness
KQL10971+KQL10972|BZR4	683	689	GC-motif	enhancer-like element involved in anoxic specific inducibility
KQL10971+KQL10972|BZR4	713	719	GC-motif	enhancer-like element involved in anoxic specific inducibility
KQL10971+KQL10972|BZR4	836	842	GC-motif	enhancer-like element involved in anoxic specific inducibility
KQL10971+KQL10972|BZR4	874	880	GC-motif	enhancer-like element involved in anoxic specific inducibility
KQL10971+KQL10972|BZR4	944	950	GC-motif	enhancer-like element involved in anoxic specific inducibility
KQL10971+KQL10972|BZR4	1184	1190	GC-motif	enhancer-like element involved in anoxic specific inducibility
KQL10971+KQL10972|BZR4	1193	1199	GC-motif	enhancer-like element involved in anoxic specific inducibility
KQL10971+KQL10972|BZR4	1104	1110	GT1-motif	light responsive element
KQL10971+KQL10972|BZR4	1237	1243	Myb
KQL10971+KQL10972|BZR4	631	639	OCT
KQL10971+KQL10972|BZR4	1475	1483	OCT
KQL10971+KQL10972|BZR4	300	306	Sp1	light responsive element
KQL10971+KQL10972|BZR4	686	692	Sp1	light responsive element
KQL10971+KQL10972|BZR4	716	722	Sp1	light responsive element
KQL10971+KQL10972|BZR4	877	883	Sp1	light responsive element
KQL10971+KQL10972|BZR4	881	887	Sp1	light responsive element
KQL10971+KQL10972|BZR4	904	910	Sp1	light responsive element
KQL10971+KQL10972|BZR4	19	24	STRE
KQL10971+KQL10972|BZR4	90	95	STRE
KQL10971+KQL10972|BZR4	130	135	STRE
KQL10971+KQL10972|BZR4	346	351	STRE
KQL10971+KQL10972|BZR4	623	628	STRE
KQL10971+KQL10972|BZR4	862	867	STRE
KQL10971+KQL10972|BZR4	1032	1037	STRE
KQL10971+KQL10972|BZR4	1146	1151	STRE
KQL10971+KQL10972|BZR4	1385	1390	STRE
KQL10971+KQL10972|BZR4	1111	1118	TCCC-motif	part of a light responsive element
KQL10971+KQL10972|BZR4	1017	1023	W box
KQL17161|BZR8	34	41	AAGAA-motif
KQL17161|BZR8	573	580	AAGAA-motif
KQL17161|BZR8	814	821	AAGAA-motif
KQL17161|BZR8	1	6	ABRE	cis-acting element involved in the abscisic acid responsiveness
KQL17161|BZR8	193	198	ABRE	cis-acting element involved in the abscisic acid responsiveness
KQL17161|BZR8	275	284	ABRE	cis-acting element involved in the abscisic acid responsiveness
KQL17161|BZR8	443	452	ABRE	cis-acting element involved in the abscisic acid responsiveness
KQL17161|BZR8	715	720	ABRE	cis-acting element involved in the abscisic acid responsiveness
KQL17161|BZR8	829	835	ABRE	cis-acting element involved in the abscisic acid responsiveness
KQL17161|BZR8	830	835	ABRE	cis-acting element involved in the abscisic acid responsiveness
KQL17161|BZR8	1093	1098	ABRE	cis-acting element involved in the abscisic acid responsiveness
KQL17161|BZR8	385	391	ARE	cis-acting regulatory element essential for the anaerobic induction
KQL17161|BZR8	408	417	ATCT-motif	part of a conserved DNA module involved in light responsiveness
KQL17161|BZR8	983	990	box S
KQL17161|BZR8	1009	1016	box S
KQL17161|BZR8	103	107	CAAT-box	common cis-acting element in promoter and enhancer regions
KQL17161|BZR8	143	147	CAAT-box	common cis-acting element in promoter and enhancer regions
KQL17161|BZR8	154	158	CAAT-box	common cis-acting element in promoter and enhancer regions
KQL17161|BZR8	225	229	CAAT-box	common cis-acting element in promoter and enhancer regions
KQL17161|BZR8	242	247	CAAT-box	common cis-acting element in promoter and enhancer regions
KQL17161|BZR8	267	271	CAAT-box	common cis-acting element in promoter and enhancer regions
KQL17161|BZR8	320	324	CAAT-box	common cis-acting element in promoter and enhancer regions
KQL17161|BZR8	393	397	CAAT-box	common cis-acting element in promoter and enhancer regions
KQL17161|BZR8	407	411	CAAT-box	common cis-acting element in promoter and enhancer regions
KQL17161|BZR8	466	470	CAAT-box	common cis-acting element in promoter and enhancer regions
KQL17161|BZR8	524	529	CAAT-box	common cis-acting element in promoter and enhancer regions
KQL17161|BZR8	545	550	CAAT-box	common cis-acting element in promoter and enhancer regions
KQL17161|BZR8	570	574	CAAT-box	common cis-acting element in promoter and enhancer regions
KQL17161|BZR8	700	704	CAAT-box	common cis-acting element in promoter and enhancer regions
KQL17161|BZR8	771	775	CAAT-box	common cis-acting element in promoter and enhancer regions
KQL17161|BZR8	1039	1044	CAAT-box	common cis-acting element in promoter and enhancer regions
KQL17161|BZR8	1080	1085	CAAT-box	common cis-acting element in promoter and enhancer regions
KQL17161|BZR8	1165	1169	CAAT-box	common cis-acting element in promoter and enhancer regions
KQL17161|BZR8	1255	1259	CAAT-box	common cis-acting element in promoter and enhancer regions
KQL17161|BZR8	1259	1263	CAAT-box	common cis-acting element in promoter and enhancer regions
KQL17161|BZR8	1363	1367	CAAT-box	common cis-acting element in promoter and enhancer regions
KQL17161|BZR8	551	560	CTAG-motif
KQL17161|BZR8	591	597	G-box	cis-acting regulatory element involved in light responsiveness
KQL17161|BZR8	1373	1382	GC-motif	enhancer-like element involved in anoxic specific inducibility
KQL17161|BZR8	156	163	GCN4_motif	cis-regulatory element involved in endosperm expression
KQL17161|BZR8	535	544	I-box	part of a light responsive element
KQL17161|BZR8	218	224	Myb
KQL17161|BZR8	742	748	MYB
KQL17161|BZR8	997	1003	MYB
KQL17161|BZR8	50	56	MYC
KQL17161|BZR8	208	214	MYC
KQL17161|BZR8	241	247	MYC
KQL17161|BZR8	375	381	MYC
KQL17161|BZR8	1313	1319	Sp1	light responsive element
KQL17161|BZR8	858	863	STRE
KQL17161|BZR8	1088	1093	STRE
KQL17161|BZR8	1316	1321	STRE
KQL17161|BZR8	1391	1396	STRE
KQL17161|BZR8	362	366	TATA-box	core promoter element around -30 of transcription start
KQL17161|BZR8	453	457	TATA-box	core promoter element around -30 of transcription start
KQL17161|BZR8	508	514	TATA-box	core promoter element around -30 of transcription start
KQL17161|BZR8	563	567	TATA-box	core promoter element around -30 of transcription start
KQL17161|BZR8	583	588	TATA-box	core promoter element around -30 of transcription start
KQL17161|BZR8	619	623	TATA-box	core promoter element around -30 of transcription start
KQL17161|BZR8	1158	1162	TATA-box	core promoter element around -30 of transcription start
KQL17161|BZR8	1381	1385	TATA-box	core promoter element around -30 of transcription start
KQL17161|BZR8	167	173	WRE3
KQL17161|BZR8	1328	1334	WRE3
KQL17163|BZR9	192	197	ABRE	cis-acting element involved in the abscisic acid responsiveness
KQL17163|BZR9	371	376	ABRE	cis-acting element involved in the abscisic acid responsiveness
KQL17163|BZR9	991	996	ABRE	cis-acting element involved in the abscisic acid responsiveness
KQL17163|BZR9	848	854	ARE	cis-acting regulatory element essential for the anaerobic induction
KQL17163|BZR9	994	1000	ARE	cis-acting regulatory element essential for the anaerobic induction
KQL17163|BZR9	1009	1015	ARE	cis-acting regulatory element essential for the anaerobic induction
KQL17163|BZR9	1177	1183	ARE	cis-acting regulatory element essential for the anaerobic induction
KQL17163|BZR9	369	374	as-1
KQL17163|BZR9	407	411	CAAT-box	common cis-acting element in promoter and enhancer regions
KQL17163|BZR9	622	626	CAAT-box	common cis-acting element in promoter and enhancer regions
KQL17163|BZR9	696	701	CAAT-box	common cis-acting element in promoter and enhancer regions
KQL17163|BZR9	744	748	CAAT-box	common cis-acting element in promoter and enhancer regions
KQL17163|BZR9	829	834	CAAT-box	common cis-acting element in promoter and enhancer regions
KQL17163|BZR9	1082	1087	CAAT-box	common cis-acting element in promoter and enhancer regions
KQL17163|BZR9	1235	1239	CAAT-box	common cis-acting element in promoter and enhancer regions
KQL17163|BZR9	1244	1248	CAAT-box	common cis-acting element in promoter and enhancer regions
KQL17163|BZR9	1356	1362	CAT-box	cis-acting regulatory element related to meristem expression
KQL17163|BZR9	429	437	chs-CMA1a	part of a light responsive element
KQL17163|BZR9	305	311	DRE core
KQL17163|BZR9	771	778	GATA-motif	part of a light responsive element
KQL17163|BZR9	370	376	G-box	cis-acting regulatory element involved in light responsiveness
KQL17163|BZR9	700	707	GT1-motif	light responsive element
KQL17163|BZR9	833	840	GT1-motif	light responsive element
KQL17163|BZR9	462	468	Myb
KQL17163|BZR9	599	605	MYB
KQL17163|BZR9	699	705	MYB
KQL17163|BZR9	832	838	MYB
KQL17163|BZR9	924	930	Myb
KQL17163|BZR9	1190	1196	MYB
KQL17163|BZR9	1365	1371	Myb
KQL17163|BZR9	367	376	O2-site	cis-acting regulatory element involved in zein metabolism regulation
KQL17163|BZR9	17	22	STRE
KQL17163|BZR9	106	111	STRE
KQL17163|BZR9	906	911	STRE
KQL17163|BZR9	1277	1282	STRE
KQL17163|BZR9	1288	1293	STRE
KQL17163|BZR9	1392	1397	STRE
KQL17163|BZR9	387	393	TATA-box	core promoter element around -30 of transcription start
KQL17163|BZR9	738	745	TATA-box	core promoter element around -30 of transcription start
KQL17163|BZR9	751	758	TATA-box	core promoter element around -30 of transcription start
KQL17163|BZR9	793	800	TATA-box	core promoter element around -30 of transcription start
KQL17163|BZR9	999	1006	TATA-box	core promoter element around -30 of transcription start
KQL17163|BZR9	588	597	TCA
KQL17163|BZR9	553	563	TC-rich repeats	cis-acting element involved in defense and stress responsiveness
KQL17163|BZR9	553	559	TCT-motif	part of a light responsive element
KQL17163|BZR9	40	46	TGA-element	auxin-responsive element
KQL17163|BZR9	541	549	WUN-motif
KQL23621|BZR7	1439	1450	AAAC-motif	light responsive element
KQL23621|BZR7	543	550	AAGAA-motif
KQL23621|BZR7	166	174	AE-box	part of a module for light response
KQL23621|BZR7	1471	1476	as-1
KQL23621|BZR7	1038	1044	Box 4	part of a conserved DNA module involved in light responsiveness
KQL23621|BZR7	1090	1096	Box 4	part of a conserved DNA module involved in light responsiveness
KQL23621|BZR7	3	7	CAAT-box	common cis-acting element in promoter and enhancer regions
KQL23621|BZR7	151	155	CAAT-box	common cis-acting element in promoter and enhancer regions
KQL23621|BZR7	353	358	CAAT-box	common cis-acting element in promoter and enhancer regions
KQL23621|BZR7	417	421	CAAT-box	common cis-acting element in promoter and enhancer regions
KQL23621|BZR7	523	528	CAAT-box	common cis-acting element in promoter and enhancer regions
KQL23621|BZR7	566	570	CAAT-box	common cis-acting element in promoter and enhancer regions
KQL23621|BZR7	586	591	CAAT-box	common cis-acting element in promoter and enhancer regions
KQL23621|BZR7	599	603	CAAT-box	common cis-acting element in promoter and enhancer regions
KQL23621|BZR7	611	615	CAAT-box	common cis-acting element in promoter and enhancer regions
KQL23621|BZR7	723	727	CAAT-box	common cis-acting element in promoter and enhancer regions
KQL23621|BZR7	743	748	CAAT-box	common cis-acting element in promoter and enhancer regions
KQL23621|BZR7	770	774	CAAT-box	common cis-acting element in promoter and enhancer regions
KQL23621|BZR7	813	818	CAAT-box	common cis-acting element in promoter and enhancer regions
KQL23621|BZR7	871	875	CAAT-box	common cis-acting element in promoter and enhancer regions
KQL23621|BZR7	992	996	CAAT-box	common cis-acting element in promoter and enhancer regions
KQL23621|BZR7	1075	1079	CAAT-box	common cis-acting element in promoter and enhancer regions
KQL23621|BZR7	1080	1085	CAAT-box	common cis-acting element in promoter and enhancer regions
KQL23621|BZR7	1138	1142	CAAT-box	common cis-acting element in promoter and enhancer regions
KQL23621|BZR7	1272	1277	CAAT-box	common cis-acting element in promoter and enhancer regions
KQL23621|BZR7	1425	1430	CAAT-box	common cis-acting element in promoter and enhancer regions
KQL23621|BZR7	1439	1443	CAAT-box	common cis-acting element in promoter and enhancer regions
KQL23621|BZR7	427	433	DRE core
KQL23621|BZR7	683	694	GATT-motif	part of a light responsive element
KQL23621|BZR7	952	963	GATT-motif	part of a light responsive element
KQL23621|BZR7	1170	1181	GATT-motif	part of a light responsive element
KQL23621|BZR7	457	463	G-box	cis-acting regulatory element involved in light responsiveness
KQL23621|BZR7	1059	1066	GT1-motif	light responsive element
KQL23621|BZR7	1414	1420	LTR	cis-acting element involved in low-temperature responsiveness
KQL23621|BZR7	340	346	Myb
KQL23621|BZR7	498	504	Myb
KQL23621|BZR7	529	535	Myb
KQL23621|BZR7	570	576	MYB
KQL23621|BZR7	1058	1064	MYB
KQL23621|BZR7	489	495	MYC
KQL23621|BZR7	1054	1060	MYC
KQL23621|BZR7	358	365	P-box	gibberellin-responsive element
KQL23621|BZR7	577	584	P-box	gibberellin-responsive element
KQL23621|BZR7	325	330	STRE
KQL23621|BZR7	604	609	STRE
KQL23621|BZR7	1219	1224	STRE
KQL23621|BZR7	1236	1241	STRE
KQL23621|BZR7	1303	1308	STRE
KQL23621|BZR7	134	138	TATA-box	core promoter element around -30 of transcription start
KQL23621|BZR7	711	717	TATA-box	core promoter element around -30 of transcription start
KQL23621|BZR7	736	740	TATA-box	core promoter element around -30 of transcription start
KQL23621|BZR7	878	885	TATA-box	core promoter element around -30 of transcription start
KQL23621|BZR7	980	986	TATA-box	core promoter element around -30 of transcription start
KQL23621|BZR7	1101	1106	TATA-box	core promoter element around -30 of transcription start
KQL23621|BZR7	1121	1127	TATA-box	core promoter element around -30 of transcription start
KQL23621|BZR7	1145	1152	TATA-box	core promoter element around -30 of transcription start
KQL23621|BZR7	1240	1244	TATA-box	core promoter element around -30 of transcription start
KQL23621|BZR7	266	275	TCA-element	cis-acting element involved in salicylic acid responsiveness
KQL23621|BZR7	804	810	WRE3
KQL26413|BZR1	367	373	ABRE	cis-acting element involved in the abscisic acid responsiveness
KQL26413|BZR1	398	404	ABRE	cis-acting element involved in the abscisic acid responsiveness
KQL26413|BZR1	719	724	as-1
KQL26413|BZR1	1071	1076	as-1
KQL26413|BZR1	1154	1161	box S
KQL26413|BZR1	1485	1492	box S
KQL26413|BZR1	148	153	CAAT-box	common cis-acting element in promoter and enhancer regions
KQL26413|BZR1	335	340	CAAT-box	common cis-acting element in promoter and enhancer regions
KQL26413|BZR1	338	343	CAAT-box	common cis-acting element in promoter and enhancer regions
KQL26413|BZR1	346	351	CAAT-box	common cis-acting element in promoter and enhancer regions
KQL26413|BZR1	623	628	CAAT-box	common cis-acting element in promoter and enhancer regions
KQL26413|BZR1	1043	1047	CAAT-box	common cis-acting element in promoter and enhancer regions
KQL26413|BZR1	1049	1053	CAAT-box	common cis-acting element in promoter and enhancer regions
KQL26413|BZR1	1066	1071	CAAT-box	common cis-acting element in promoter and enhancer regions
KQL26413|BZR1	1205	1210	CAAT-box	common cis-acting element in promoter and enhancer regions
KQL26413|BZR1	1324	1328	CAAT-box	common cis-acting element in promoter and enhancer regions
KQL26413|BZR1	1052	1058	CAT-box	cis-acting regulatory element related to meristem expression
KQL26413|BZR1	1122	1128	CAT-box	cis-acting regulatory element related to meristem expression
KQL26413|BZR1	114	120	CCAAT-box	MYBHv1 binding site
KQL26413|BZR1	979	985	CCAAT-box	MYBHv2 binding site
KQL26413|BZR1	516	522	CCGTCC-box
KQL26413|BZR1	598	604	CCGTCC-box
KQL26413|BZR1	619	625	CCGTCC-box
KQL26413|BZR1	683	689	CCGTCC-box
KQL26413|BZR1	34	43	circadian	cis-acting regulatory element involved in circadian control
KQL26413|BZR1	1164	1170	DRE core
KQL26413|BZR1	109	115	G-box	cis-acting regulatory element involved in light responsiveness
KQL26413|BZR1	616	622	GC-motif	enhancer-like element involved in anoxic specific inducibility
KQL26413|BZR1	625	634	GT1-motif	light responsive element
KQL26413|BZR1	183	189	MYB
KQL26413|BZR1	676	682	MYB
KQL26413|BZR1	1318	1324	Myb
KQL26413|BZR1	114	120	MYB recognition site
KQL26413|BZR1	979	985	MYB recognition site
KQL26413|BZR1	321	327	MYC
KQL26413|BZR1	1074	1080	MYC
KQL26413|BZR1	1415	1424	O2-site	cis-acting regulatory element involved in zein metabolism regulation
KQL26413|BZR1	602	608	Sp1	light responsive element
KQL26413|BZR1	613	619	Sp1	light responsive element
KQL26413|BZR1	1175	1181	Sp1	light responsive element
KQL26413|BZR1	65	70	STRE
KQL26413|BZR1	418	423	STRE
KQL26413|BZR1	431	436	STRE
KQL26413|BZR1	605	610	STRE
KQL26413|BZR1	712	717	STRE
KQL26413|BZR1	452	456	TATA-box	core promoter element around -30 of transcription start
KQL26413|BZR1	739	743	TATA-box	core promoter element around -30 of transcription start
KQL26413|BZR1	1089	1093	TATA-box	core promoter element around -30 of transcription start
KQL26413|BZR1	375	384	TCA-element	cis-acting element involved in salicylic acid responsiveness
KQL26413|BZR1	997	1003	TCT-motif	part of a light responsive element
KQL26413|BZR1	161	167	TGA-element	auxin-responsive element
KQL26413|BZR1	1013	1019	TGA-element	auxin-responsive element
KQL26413|BZR1	536	542	W box
KQL26413|BZR1	778	784	W box
KQL26413|BZR1	963	969	W box
KQL26413|BZR1	1487	1493	WRE3
KQL28888|BZR6	39	44	ABRE	cis-acting element involved in the abscisic acid responsiveness
KQL28888|BZR6	187	192	ABRE	cis-acting element involved in the abscisic acid responsiveness
KQL28888|BZR6	758	763	ABRE	cis-acting element involved in the abscisic acid responsiveness
KQL28888|BZR6	779	784	ABRE	cis-acting element involved in the abscisic acid responsiveness
KQL28888|BZR6	821	826	ABRE	cis-acting element involved in the abscisic acid responsiveness
KQL28888|BZR6	854	859	ABRE	cis-acting element involved in the abscisic acid responsiveness
KQL28888|BZR6	1032	1038	ABRE	cis-acting element involved in the abscisic acid responsiveness
KQL28888|BZR6	1040	1045	ABRE	cis-acting element involved in the abscisic acid responsiveness
KQL28888|BZR6	1358	1367	ABRE	cis-acting element involved in the abscisic acid responsiveness
KQL28888|BZR6	18	24	ARE	cis-acting regulatory element essential for the anaerobic induction
KQL28888|BZR6	227	233	ARE	cis-acting regulatory element essential for the anaerobic induction
KQL28888|BZR6	832	838	ARE	cis-acting regulatory element essential for the anaerobic induction
KQL28888|BZR6	760	765	as-1
KQL28888|BZR6	781	786	as-1
KQL28888|BZR6	1146	1151	as-1
KQL28888|BZR6	361	368	box S
KQL28888|BZR6	236	241	CAAT-box	common cis-acting element in promoter and enhancer regions
KQL28888|BZR6	279	283	CAAT-box	common cis-acting element in promoter and enhancer regions
KQL28888|BZR6	323	327	CAAT-box	common cis-acting element in promoter and enhancer regions
KQL28888|BZR6	329	333	CAAT-box	common cis-acting element in promoter and enhancer regions
KQL28888|BZR6	372	376	CAAT-box	common cis-acting element in promoter and enhancer regions
KQL28888|BZR6	449	454	CAAT-box	common cis-acting element in promoter and enhancer regions
KQL28888|BZR6	650	654	CAAT-box	common cis-acting element in promoter and enhancer regions
KQL28888|BZR6	656	660	CAAT-box	common cis-acting element in promoter and enhancer regions
KQL28888|BZR6	744	748	CAAT-box	common cis-acting element in promoter and enhancer regions
KQL28888|BZR6	1367	1372	CAAT-box	common cis-acting element in promoter and enhancer regions
KQL28888|BZR6	104	110	CAT-box	cis-acting regulatory element related to meristem expression
KQL28888|BZR6	469	475	CCGTCC-box
KQL28888|BZR6	1323	1329	CCGTCC-box
KQL28888|BZR6	385	394	circadian	cis-acting regulatory element involved in circadian control
KQL28888|BZR6	986	992	DRE core
KQL28888|BZR6	38	44	G-Box	cis-acting regulatory element involved in light responsiveness
KQL28888|BZR6	100	109	G-box	cis-acting regulatory element involved in light responsiveness
KQL28888|BZR6	753	759	G-box	cis-acting regulatory element involved in light responsiveness
KQL28888|BZR6	1384	1390	G-box	cis-acting regulatory element involved in light responsiveness
KQL28888|BZR6	858	864	LTR	cis-acting element involved in low-temperature responsiveness
KQL28888|BZR6	91	97	MYB
KQL28888|BZR6	143	149	MYB
KQL28888|BZR6	624	630	MYB
KQL28888|BZR6	749	755	MYB
KQL28888|BZR6	1308	1314	Myb
KQL28888|BZR6	143	149	Myb-binding site
KQL28888|BZR6	1367	1373	MYC
KQL28888|BZR6	778	787	O2-site	cis-acting regulatory element involved in zein metabolism regulation
KQL28888|BZR6	253	258	STRE
KQL28888|BZR6	1281	1286	STRE
KQL28888|BZR6	119	125	TATA-box	core promoter element around -30 of transcription start
KQL28888|BZR6	542	548	TATA-box	core promoter element around -30 of transcription start
KQL28888|BZR6	730	734	TATA-box	core promoter element around -30 of transcription start
KQL28888|BZR6	721	730	TCA
KQL28888|BZR6	688	694	W box
KQL28888|BZR6	1389	1395	W box
KQL28888|BZR6	363	369	WRE3
TraesCS2A02G187800|BZR1	885	891	ABRE4
TraesCS2A02G187800|BZR1	539	545	Box 4	part of a conserved DNA module involved in light responsiveness
TraesCS2A02G187800|BZR1	750	754	CAAT-box	common cis-acting element in promoter and enhancer regions
TraesCS2A02G187800|BZR1	1092	1097	CAAT-box	common cis-acting element in promoter and enhancer regions
TraesCS2A02G187800|BZR1	1254	1259	CAAT-box	common cis-acting element in promoter and enhancer regions
TraesCS2A02G187800|BZR1	407	412	CGTCA-motif	cis-acting regulatory element involved in the MeJA-responsiveness
TraesCS2A02G187800|BZR1	1067	1073	G-box	cis-acting regulatory element involved in light responsiveness
TraesCS2A02G187800|BZR1	1323	1329	G-box	cis-acting regulatory element involved in light responsiveness
TraesCS2A02G187800|BZR1	1421	1430	G-box	cis-acting regulatory element involved in light responsiveness
TraesCS2A02G187800|BZR1	623	629	GC-motif	enhancer-like element involved in anoxic specific inducibility
TraesCS2A02G187800|BZR1	1266	1275	I-box	part of a light responsive element
TraesCS2A02G187800|BZR1	582	588	MYB
TraesCS2A02G187800|BZR1	862	868	MYB
TraesCS2A02G187800|BZR1	424	430	MYC
TraesCS2A02G187800|BZR1	1441	1446	STRE
TraesCS2A02G187800|BZR1	1488	1493	STRE
TraesCS2A02G187800|BZR1	59	63	TATA-box	core promoter element around -30 of transcription start
TraesCS2A02G187800|BZR1	283	287	TATA-box	core promoter element around -30 of transcription start
TraesCS2A02G187800|BZR1	557	561	TATA-box	core promoter element around -30 of transcription start
TraesCS2A02G187800|BZR1	87	93	W box
TraesCS2A02G187800|BZR1	1393	1399	WRE3
TraesCS2B02G219300|BZR1	496	501	as-1
TraesCS2B02G219300|BZR1	23	27	CAAT-box	common cis-acting element in promoter and enhancer regions
TraesCS2B02G219300|BZR1	707	712	CAAT-box	common cis-acting element in promoter and enhancer regions
TraesCS2B02G219300|BZR1	793	798	CAAT-box	common cis-acting element in promoter and enhancer regions
TraesCS2B02G219300|BZR1	1041	1046	CAAT-box	common cis-acting element in promoter and enhancer regions
TraesCS2B02G219300|BZR1	1205	1210	CAAT-box	common cis-acting element in promoter and enhancer regions
TraesCS2B02G219300|BZR1	1217	1221	CAAT-box	common cis-acting element in promoter and enhancer regions
TraesCS2B02G219300|BZR1	1330	1336	CAT-box	cis-acting regulatory element related to meristem expression
TraesCS2B02G219300|BZR1	1124	1130	CCGTCC-box
TraesCS2B02G219300|BZR1	1364	1370	CCGTCC-box
TraesCS2B02G219300|BZR1	384	389	CGTCA-motif	cis-acting regulatory element involved in the MeJA-responsiveness
TraesCS2B02G219300|BZR1	1016	1022	G-box	cis-acting regulatory element involved in light responsiveness
TraesCS2B02G219300|BZR1	1412	1421	G-box	cis-acting regulatory element involved in light responsiveness
TraesCS2B02G219300|BZR1	294	300	MYB
TraesCS2B02G219300|BZR1	562	568	MYB
TraesCS2B02G219300|BZR1	834	840	MYB
TraesCS2B02G219300|BZR1	401	407	MYC
TraesCS2B02G219300|BZR1	1432	1437	STRE
TraesCS2B02G219300|BZR1	1480	1485	STRE
TraesCS2B02G219300|BZR1	525	531	TATA-box	core promoter element around -30 of transcription start
TraesCS2B02G219300|BZR1	537	541	TATA-box	core promoter element around -30 of transcription start
TraesCS2B02G219300|BZR1	1384	1390	WRE3
TraesCS2D02G199900|BZR1	916	922	ABRE4
TraesCS2D02G199900|BZR1	879	886	box S
TraesCS2D02G199900|BZR1	107	111	CAAT-box	common cis-acting element in promoter and enhancer regions
TraesCS2D02G199900|BZR1	779	783	CAAT-box	common cis-acting element in promoter and enhancer regions
TraesCS2D02G199900|BZR1	922	926	CAAT-box	common cis-acting element in promoter and enhancer regions
TraesCS2D02G199900|BZR1	1094	1099	CAAT-box	common cis-acting element in promoter and enhancer regions
TraesCS2D02G199900|BZR1	1243	1248	CAAT-box	common cis-acting element in promoter and enhancer regions
TraesCS2D02G199900|BZR1	1255	1259	CAAT-box	common cis-acting element in promoter and enhancer regions
TraesCS2D02G199900|BZR1	1332	1338	CAT-box	cis-acting regulatory element related to meristem expression
TraesCS2D02G199900|BZR1	1168	1174	CCGTCC-box
TraesCS2D02G199900|BZR1	1365	1371	CCGTCC-box
TraesCS2D02G199900|BZR1	443	448	CGTCA-motif	cis-acting regulatory element involved in the MeJA-responsiveness
TraesCS2D02G199900|BZR1	1069	1075	G-box	cis-acting regulatory element involved in light responsiveness
TraesCS2D02G199900|BZR1	1413	1422	G-box	cis-acting regulatory element involved in light responsiveness
TraesCS2D02G199900|BZR1	47	53	MYB
TraesCS2D02G199900|BZR1	621	627	MYB
TraesCS2D02G199900|BZR1	1226	1232	MYB
TraesCS2D02G199900|BZR1	460	466	MYC
TraesCS2D02G199900|BZR1	1433	1438	STRE
TraesCS2D02G199900|BZR1	1488	1493	STRE
TraesCS2D02G199900|BZR1	59	65	TATA-box	core promoter element around -30 of transcription start
TraesCS2D02G199900|BZR1	596	600	TATA-box	core promoter element around -30 of transcription start
TraesCS2D02G199900|BZR1	1385	1391	WRE3
TraesCS3A02G123500|BZR5	534	539	ABRE	cis-acting element involved in the abscisic acid responsiveness
TraesCS3A02G123500|BZR5	691	696	ABRE	cis-acting element involved in the abscisic acid responsiveness
TraesCS3A02G123500|BZR5	1006	1011	ABRE	cis-acting element involved in the abscisic acid responsiveness
TraesCS3A02G123500|BZR5	1256	1265	ABRE	cis-acting element involved in the abscisic acid responsiveness
TraesCS3A02G123500|BZR5	522	528	ARE	cis-acting regulatory element essential for the anaerobic induction
TraesCS3A02G123500|BZR5	493	500	box S
TraesCS3A02G123500|BZR5	6	11	CAAT-box	common cis-acting element in promoter and enhancer regions
TraesCS3A02G123500|BZR5	54	58	CAAT-box	common cis-acting element in promoter and enhancer regions
TraesCS3A02G123500|BZR5	60	65	CAAT-box	common cis-acting element in promoter and enhancer regions
TraesCS3A02G123500|BZR5	89	94	CAAT-box	common cis-acting element in promoter and enhancer regions
TraesCS3A02G123500|BZR5	525	530	CAAT-box	common cis-acting element in promoter and enhancer regions
TraesCS3A02G123500|BZR5	751	756	CAAT-box	common cis-acting element in promoter and enhancer regions
TraesCS3A02G123500|BZR5	802	807	CAAT-box	common cis-acting element in promoter and enhancer regions
TraesCS3A02G123500|BZR5	807	811	CAAT-box	common cis-acting element in promoter and enhancer regions
TraesCS3A02G123500|BZR5	840	845	CAAT-box	common cis-acting element in promoter and enhancer regions
TraesCS3A02G123500|BZR5	845	849	CAAT-box	common cis-acting element in promoter and enhancer regions
TraesCS3A02G123500|BZR5	875	880	CAAT-box	common cis-acting element in promoter and enhancer regions
TraesCS3A02G123500|BZR5	1300	1305	CAAT-box	common cis-acting element in promoter and enhancer regions
TraesCS3A02G123500|BZR5	1388	1393	CAAT-box	common cis-acting element in promoter and enhancer regions
TraesCS3A02G123500|BZR5	864	870	CAT-box	cis-acting regulatory element related to meristem expression
TraesCS3A02G123500|BZR5	1048	1054	CAT-box	cis-acting regulatory element related to meristem expression
TraesCS3A02G123500|BZR5	909	915	CCAAT-box	MYBHv3 binding site
TraesCS3A02G123500|BZR5	266	272	CCGTCC-box
TraesCS3A02G123500|BZR5	291	300	G-box	cis-acting regulatory element involved in light responsiveness
TraesCS3A02G123500|BZR5	717	723	LTR	cis-acting element involved in low-temperature responsiveness
TraesCS3A02G123500|BZR5	1397	1403	LTR	cis-acting element involved in low-temperature responsiveness
TraesCS3A02G123500|BZR5	40	46	MYB
TraesCS3A02G123500|BZR5	1025	1031	MYB
TraesCS3A02G123500|BZR5	40	46	Myb-binding site
TraesCS3A02G123500|BZR5	555	561	MYC
TraesCS3A02G123500|BZR5	1140	1147	P-box	gibberellin-responsive element
TraesCS3A02G123500|BZR5	249	255	Sp1	light responsive element
TraesCS3A02G123500|BZR5	177	182	STRE
TraesCS3A02G123500|BZR5	373	378	STRE
TraesCS3A02G123500|BZR5	1383	1388	STRE
TraesCS3A02G123500|BZR5	490	494	TATA-box	core promoter element around -30 of transcription start
TraesCS3A02G123500|BZR5	501	505	TATA-box	core promoter element around -30 of transcription start
TraesCS3A02G123500|BZR5	688	692	TATA-box	core promoter element around -30 of transcription start
TraesCS3A02G123500|BZR5	1428	1437	TATA-box	core promoter element around -30 of transcription start
TraesCS3A02G123500|BZR5	810	819	TCA
TraesCS3A02G123500|BZR5	848	857	TCA
TraesCS3A02G123500|BZR5	101	107	W box
TraesCS3A02G123500|BZR5	12	18	WRE3
TraesCS3A02G123500|BZR5	1028	1034	WRE3
TraesCS3A02G139000|BZR2	636	643	AAGAA-motif
TraesCS3A02G139000|BZR2	712	721	AAGAA-motif
TraesCS3A02G139000|BZR2	965	974	AAGAA-motif
TraesCS3A02G139000|BZR2	967	974	AAGAA-motif
TraesCS3A02G139000|BZR2	41	46	ABRE	cis-acting element involved in the abscisic acid responsiveness
TraesCS3A02G139000|BZR2	1019	1024	ABRE	cis-acting element involved in the abscisic acid responsiveness
TraesCS3A02G139000|BZR2	1098	1103	ABRE	cis-acting element involved in the abscisic acid responsiveness
TraesCS3A02G139000|BZR2	1115	1120	ABRE	cis-acting element involved in the abscisic acid responsiveness
TraesCS3A02G139000|BZR2	1284	1293	ABRE	cis-acting element involved in the abscisic acid responsiveness
TraesCS3A02G139000|BZR2	1328	1337	AC-I
TraesCS3A02G139000|BZR2	916	922	ARE	cis-acting regulatory element essential for the anaerobic induction
TraesCS3A02G139000|BZR2	1113	1118	as-1
TraesCS3A02G139000|BZR2	44	53	ATC-motif	part of a conserved DNA module involved in light responsiveness
TraesCS3A02G139000|BZR2	225	232	AuxRR-core	cis-acting regulatory element involved in auxin responsiveness
TraesCS3A02G139000|BZR2	807	811	CAAT-box	common cis-acting element in promoter and enhancer regions
TraesCS3A02G139000|BZR2	927	931	CAAT-box	common cis-acting element in promoter and enhancer regions
TraesCS3A02G139000|BZR2	931	935	CAAT-box	common cis-acting element in promoter and enhancer regions
TraesCS3A02G139000|BZR2	1318	1324	CAT-box	cis-acting regulatory element related to meristem expression
TraesCS3A02G139000|BZR2	235	241	CCGTCC-box
TraesCS3A02G139000|BZR2	682	688	CCGTCC-box
TraesCS3A02G139000|BZR2	1049	1055	CCGTCC-box
TraesCS3A02G139000|BZR2	1194	1200	CCGTCC-box
TraesCS3A02G139000|BZR2	1015	1020	CGTCA-motif	cis-acting regulatory element involved in the MeJA-responsiveness
TraesCS3A02G139000|BZR2	420	431	chs-CMA2b	part of a light responsive element
TraesCS3A02G139000|BZR2	745	751	G-Box	cis-acting regulatory element involved in light responsiveness
TraesCS3A02G139000|BZR2	1056	1062	G-box	cis-acting regulatory element involved in light responsiveness
TraesCS3A02G139000|BZR2	793	799	GC-motif	enhancer-like element involved in anoxic specific inducibility
TraesCS3A02G139000|BZR2	864	870	GC-motif	enhancer-like element involved in anoxic specific inducibility
TraesCS3A02G139000|BZR2	1170	1176	GC-motif	enhancer-like element involved in anoxic specific inducibility
TraesCS3A02G139000|BZR2	1039	1050	GRA
TraesCS3A02G139000|BZR2	998	1004	LTR	cis-acting element involved in low-temperature responsiveness
TraesCS3A02G139000|BZR2	105	111	MYB
TraesCS3A02G139000|BZR2	1006	1012	MYB
TraesCS3A02G139000|BZR2	105	111	Myb-binding site
TraesCS3A02G139000|BZR2	1006	1012	Myb-binding site
TraesCS3A02G139000|BZR2	240	246	MYC
TraesCS3A02G139000|BZR2	266	272	MYC
TraesCS3A02G139000|BZR2	467	473	MYC
TraesCS3A02G139000|BZR2	12	21	O2-site	cis-acting regulatory element involved in zein metabolism regulation
TraesCS3A02G139000|BZR2	1111	1120	O2-site	cis-acting regulatory element involved in zein metabolism regulation
TraesCS3A02G139000|BZR2	949	955	Sp1	light responsive element
TraesCS3A02G139000|BZR2	1273	1279	Sp1	light responsive element
TraesCS3A02G139000|BZR2	1259	1264	STRE
TraesCS3A02G139000|BZR2	1271	1276	STRE
TraesCS3A02G139000|BZR2	366	372	TATA-box	core promoter element around -30 of transcription start
TraesCS3A02G139000|BZR2	446	452	TATA-box	core promoter element around -30 of transcription start
TraesCS3A02G139000|BZR2	454	460	TATA-box	core promoter element around -30 of transcription start
TraesCS3A02G139000|BZR2	490	494	TATA-box	core promoter element around -30 of transcription start
TraesCS3A02G139000|BZR2	649	653	TATA-box	core promoter element around -30 of transcription start
TraesCS3A02G139000|BZR2	1358	1365	TCCC-motif	part of a light responsive element
TraesCS3A02G139000|BZR2	1026	1032	WRE3
TraesCS3B02G142600|BZR5	1140	1145	ABRE	cis-acting element involved in the abscisic acid responsiveness
TraesCS3B02G142600|BZR5	615	620	CAAT-box	common cis-acting element in promoter and enhancer regions
TraesCS3B02G142600|BZR5	632	637	CAAT-box	common cis-acting element in promoter and enhancer regions
TraesCS3B02G142600|BZR5	694	698	CAAT-box	common cis-acting element in promoter and enhancer regions
TraesCS3B02G142600|BZR5	754	759	CAAT-box	common cis-acting element in promoter and enhancer regions
TraesCS3B02G142600|BZR5	869	874	CAAT-box	common cis-acting element in promoter and enhancer regions
TraesCS3B02G142600|BZR5	875	879	CAAT-box	common cis-acting element in promoter and enhancer regions
TraesCS3B02G142600|BZR5	930	935	CAAT-box	common cis-acting element in promoter and enhancer regions
TraesCS3B02G142600|BZR5	935	939	CAAT-box	common cis-acting element in promoter and enhancer regions
TraesCS3B02G142600|BZR5	967	972	CAAT-box	common cis-acting element in promoter and enhancer regions
TraesCS3B02G142600|BZR5	972	976	CAAT-box	common cis-acting element in promoter and enhancer regions
TraesCS3B02G142600|BZR5	1002	1007	CAAT-box	common cis-acting element in promoter and enhancer regions
TraesCS3B02G142600|BZR5	1035	1040	CAAT-box	common cis-acting element in promoter and enhancer regions
TraesCS3B02G142600|BZR5	1042	1047	CAAT-box	common cis-acting element in promoter and enhancer regions
TraesCS3B02G142600|BZR5	1309	1314	CAAT-box	common cis-acting element in promoter and enhancer regions
TraesCS3B02G142600|BZR5	1362	1367	CAAT-box	common cis-acting element in promoter and enhancer regions
TraesCS3B02G142600|BZR5	913	920	GATA-motif	part of a light responsive element
TraesCS3B02G142600|BZR5	62	68	GT1-motif	light responsive element
TraesCS3B02G142600|BZR5	589	595	LTR	cis-acting element involved in low-temperature responsiveness
TraesCS3B02G142600|BZR5	493	499	MYB
TraesCS3B02G142600|BZR5	1159	1165	MYB
TraesCS3B02G142600|BZR5	1383	1389	MYB
TraesCS3B02G142600|BZR5	101	107	MYC
TraesCS3B02G142600|BZR5	320	326	MYC
TraesCS3B02G142600|BZR5	386	392	MYC
TraesCS3B02G142600|BZR5	248	255	P-box	gibberellin-responsive element
TraesCS3B02G142600|BZR5	162	170	RY-element	cis-acting regulatory element involved in seed-specific regulation
TraesCS3B02G142600|BZR5	166	174	RY-element	cis-acting regulatory element involved in seed-specific regulation
TraesCS3B02G142600|BZR5	331	339	RY-element	cis-acting regulatory element involved in seed-specific regulation
TraesCS3B02G142600|BZR5	335	343	RY-element	cis-acting regulatory element involved in seed-specific regulation
TraesCS3B02G142600|BZR5	339	347	RY-element	cis-acting regulatory element involved in seed-specific regulation
TraesCS3B02G142600|BZR5	557	565	RY-element	cis-acting regulatory element involved in seed-specific regulation
TraesCS3B02G142600|BZR5	272	277	STRE
TraesCS3B02G142600|BZR5	1357	1362	STRE
TraesCS3B02G142600|BZR5	378	382	TATA-box	core promoter element around -30 of transcription start
TraesCS3B02G142600|BZR5	410	414	TATA-box	core promoter element around -30 of transcription start
TraesCS3B02G142600|BZR5	416	422	TATA-box	core promoter element around -30 of transcription start
TraesCS3B02G142600|BZR5	720	726	TATA-box	core promoter element around -30 of transcription start
TraesCS3B02G142600|BZR5	730	736	TATA-box	core promoter element around -30 of transcription start
TraesCS3B02G142600|BZR5	791	797	TATA-box	core promoter element around -30 of transcription start
TraesCS3B02G142600|BZR5	807	813	TATA-box	core promoter element around -30 of transcription start
TraesCS3B02G142600|BZR5	830	836	TATA-box	core promoter element around -30 of transcription start
TraesCS3B02G142600|BZR5	1412	1421	TATA-box	core promoter element around -30 of transcription start
TraesCS3B02G142600|BZR5	252	258	W box
TraesCS3B02G142600|BZR5	709	715	W box
TraesCS3B02G142600|BZR5	1162	1168	WRE3
TraesCS3B02G142600|BZR5	1333	1341	WUN-motif
TraesCS3B02G156600|BZR2	700	709	AAGAA-motif
TraesCS3B02G156600|BZR2	996	1001	ABRE	cis-acting element involved in the abscisic acid responsiveness
TraesCS3B02G156600|BZR2	1080	1085	ABRE	cis-acting element involved in the abscisic acid responsiveness
TraesCS3B02G156600|BZR2	1098	1103	ABRE	cis-acting element involved in the abscisic acid responsiveness
TraesCS3B02G156600|BZR2	1295	1304	ABRE	cis-acting element involved in the abscisic acid responsiveness
TraesCS3B02G156600|BZR2	1339	1348	AC-I
TraesCS3B02G156600|BZR2	916	922	ARE	cis-acting regulatory element essential for the anaerobic induction
TraesCS3B02G156600|BZR2	1096	1101	as-1
TraesCS3B02G156600|BZR2	56	61	CAAT-box	common cis-acting element in promoter and enhancer regions
TraesCS3B02G156600|BZR2	86	90	CAAT-box	common cis-acting element in promoter and enhancer regions
TraesCS3B02G156600|BZR2	183	187	CAAT-box	common cis-acting element in promoter and enhancer regions
TraesCS3B02G156600|BZR2	219	223	CAAT-box	common cis-acting element in promoter and enhancer regions
TraesCS3B02G156600|BZR2	418	422	CAAT-box	common cis-acting element in promoter and enhancer regions
TraesCS3B02G156600|BZR2	509	514	CAAT-box	common cis-acting element in promoter and enhancer regions
TraesCS3B02G156600|BZR2	805	809	CAAT-box	common cis-acting element in promoter and enhancer regions
TraesCS3B02G156600|BZR2	919	924	CAAT-box	common cis-acting element in promoter and enhancer regions
TraesCS3B02G156600|BZR2	924	928	CAAT-box	common cis-acting element in promoter and enhancer regions
TraesCS3B02G156600|BZR2	1329	1335	CAT-box	cis-acting regulatory element related to meristem expression
TraesCS3B02G156600|BZR2	670	676	CCGTCC-box
TraesCS3B02G156600|BZR2	1031	1037	CCGTCC-box
TraesCS3B02G156600|BZR2	992	997	CGTCA-motif	cis-acting regulatory element involved in the MeJA-responsiveness
TraesCS3B02G156600|BZR2	733	739	G-Box	cis-acting regulatory element involved in light responsiveness
TraesCS3B02G156600|BZR2	1038	1044	G-box	cis-acting regulatory element involved in light responsiveness
TraesCS3B02G156600|BZR2	781	787	GC-motif	enhancer-like element involved in anoxic specific inducibility
TraesCS3B02G156600|BZR2	861	867	GC-motif	enhancer-like element involved in anoxic specific inducibility
TraesCS3B02G156600|BZR2	1108	1114	GC-motif	enhancer-like element involved in anoxic specific inducibility
TraesCS3B02G156600|BZR2	1154	1160	GC-motif	enhancer-like element involved in anoxic specific inducibility
TraesCS3B02G156600|BZR2	352	358	LTR	cis-acting element involved in low-temperature responsiveness
TraesCS3B02G156600|BZR2	975	981	LTR	cis-acting element involved in low-temperature responsiveness
TraesCS3B02G156600|BZR2	983	989	MYB
TraesCS3B02G156600|BZR2	983	989	Myb-binding site
TraesCS3B02G156600|BZR2	26	32	Sp1	light responsive element
TraesCS3B02G156600|BZR2	941	947	Sp1	light responsive element
TraesCS3B02G156600|BZR2	1284	1290	Sp1	light responsive element
TraesCS3B02G156600|BZR2	81	86	STRE
TraesCS3B02G156600|BZR2	1258	1263	STRE
TraesCS3B02G156600|BZR2	1282	1287	STRE
TraesCS3B02G156600|BZR2	1459	1464	STRE
TraesCS3B02G156600|BZR2	280	284	TATA-box	core promoter element around -30 of transcription start
TraesCS3B02G156600|BZR2	335	339	TATA-box	core promoter element around -30 of transcription start
TraesCS3B02G156600|BZR2	445	449	TATA-box	core promoter element around -30 of transcription start
TraesCS3B02G156600|BZR2	502	508	TATA-box	core promoter element around -30 of transcription start
TraesCS3B02G156600|BZR2	515	524	TATA-box	core promoter element around -30 of transcription start
TraesCS3B02G156600|BZR2	574	580	TATA-box	core promoter element around -30 of transcription start
TraesCS3B02G156600|BZR2	653	657	TATA-box	core promoter element around -30 of transcription start
TraesCS3B02G156600|BZR2	1236	1242	W box
TraesCS3B02G156600|BZR2	1490	1496	W box
TraesCS3B02G156600|BZR2	295	301	WRE3
TraesCS3B02G156600|BZR2	1003	1009	WRE3
TraesCS3D02G125100|BZR5	1033	1038	ABRE	cis-acting element involved in the abscisic acid responsiveness
TraesCS3D02G125100|BZR5	351	359	AE-box	part of a module for light response
TraesCS3D02G125100|BZR5	533	538	CAAT-box	common cis-acting element in promoter and enhancer regions
TraesCS3D02G125100|BZR5	550	555	CAAT-box	common cis-acting element in promoter and enhancer regions
TraesCS3D02G125100|BZR5	585	590	CAAT-box	common cis-acting element in promoter and enhancer regions
TraesCS3D02G125100|BZR5	590	594	CAAT-box	common cis-acting element in promoter and enhancer regions
TraesCS3D02G125100|BZR5	622	627	CAAT-box	common cis-acting element in promoter and enhancer regions
TraesCS3D02G125100|BZR5	627	631	CAAT-box	common cis-acting element in promoter and enhancer regions
TraesCS3D02G125100|BZR5	697	702	CAAT-box	common cis-acting element in promoter and enhancer regions
TraesCS3D02G125100|BZR5	925	930	CAAT-box	common cis-acting element in promoter and enhancer regions
TraesCS3D02G125100|BZR5	1277	1282	CAAT-box	common cis-acting element in promoter and enhancer regions
TraesCS3D02G125100|BZR5	1289	1294	CAAT-box	common cis-acting element in promoter and enhancer regions
TraesCS3D02G125100|BZR5	1378	1383	CAAT-box	common cis-acting element in promoter and enhancer regions
TraesCS3D02G125100|BZR5	1449	1453	CAAT-box	common cis-acting element in promoter and enhancer regions
TraesCS3D02G125100|BZR5	648	654	CAT-box	cis-acting regulatory element related to meristem expression
TraesCS3D02G125100|BZR5	117	123	CCGTCC-box
TraesCS3D02G125100|BZR5	564	572	GA-motif	part of a light responsive element
TraesCS3D02G125100|BZR5	1063	1070	GARE-motif	gibberellin-responsive element
TraesCS3D02G125100|BZR5	52	58	GT1-motif	light responsive element
TraesCS3D02G125100|BZR5	509	515	LTR	cis-acting element involved in low-temperature responsiveness
TraesCS3D02G125100|BZR5	406	412	MYB
TraesCS3D02G125100|BZR5	818	824	MYB
TraesCS3D02G125100|BZR5	1112	1118	MYB
TraesCS3D02G125100|BZR5	1202	1208	Myb
TraesCS3D02G125100|BZR5	1402	1408	MYB
TraesCS3D02G125100|BZR5	1488	1494	MYB
TraesCS3D02G125100|BZR5	1488	1494	Myb-binding site
TraesCS3D02G125100|BZR5	91	97	MYC
TraesCS3D02G125100|BZR5	321	327	MYC
TraesCS3D02G125100|BZR5	660	666	MYC
TraesCS3D02G125100|BZR5	251	258	P-box	gibberellin-responsive element
TraesCS3D02G125100|BZR5	1156	1163	P-box	gibberellin-responsive element
TraesCS3D02G125100|BZR5	156	164	RY-element	cis-acting regulatory element involved in seed-specific regulation
TraesCS3D02G125100|BZR5	164	172	RY-element	cis-acting regulatory element involved in seed-specific regulation
TraesCS3D02G125100|BZR5	168	176	RY-element	cis-acting regulatory element involved in seed-specific regulation
TraesCS3D02G125100|BZR5	332	340	RY-element	cis-acting regulatory element involved in seed-specific regulation
TraesCS3D02G125100|BZR5	336	344	RY-element	cis-acting regulatory element involved in seed-specific regulation
TraesCS3D02G125100|BZR5	340	348	RY-element	cis-acting regulatory element involved in seed-specific regulation
TraesCS3D02G125100|BZR5	1373	1378	STRE
TraesCS3D02G125100|BZR5	375	379	TATA-box	core promoter element around -30 of transcription start
TraesCS3D02G125100|BZR5	563	567	TATA-box	core promoter element around -30 of transcription start
TraesCS3D02G125100|BZR5	1431	1440	TATA-box	core promoter element around -30 of transcription start
TraesCS3D02G125100|BZR5	593	602	TCA
TraesCS3D02G125100|BZR5	255	261	W box
TraesCS3D02G125100|BZR5	821	827	WRE3
TraesCS3D02G139300|BZR2	942	949	AAGAA-motif
TraesCS3D02G139300|BZR2	994	999	ABRE	cis-acting element involved in the abscisic acid responsiveness
TraesCS3D02G139300|BZR2	1062	1067	ABRE	cis-acting element involved in the abscisic acid responsiveness
TraesCS3D02G139300|BZR2	1080	1085	ABRE	cis-acting element involved in the abscisic acid responsiveness
TraesCS3D02G139300|BZR2	1277	1286	ABRE	cis-acting element involved in the abscisic acid responsiveness
TraesCS3D02G139300|BZR2	1321	1330	AC-I
TraesCS3D02G139300|BZR2	183	189	ARE	cis-acting regulatory element essential for the anaerobic induction
TraesCS3D02G139300|BZR2	900	906	ARE	cis-acting regulatory element essential for the anaerobic induction
TraesCS3D02G139300|BZR2	1078	1083	as-1
TraesCS3D02G139300|BZR2	9	14	CAAT-box	common cis-acting element in promoter and enhancer regions
TraesCS3D02G139300|BZR2	40	45	CAAT-box	common cis-acting element in promoter and enhancer regions
TraesCS3D02G139300|BZR2	187	192	CAAT-box	common cis-acting element in promoter and enhancer regions
TraesCS3D02G139300|BZR2	903	908	CAAT-box	common cis-acting element in promoter and enhancer regions
TraesCS3D02G139300|BZR2	908	912	CAAT-box	common cis-acting element in promoter and enhancer regions
TraesCS3D02G139300|BZR2	1311	1317	CAT-box	cis-acting regulatory element related to meristem expression
TraesCS3D02G139300|BZR2	29	35	CCGTCC-box
TraesCS3D02G139300|BZR2	385	391	CCGTCC-box
TraesCS3D02G139300|BZR2	990	995	CGTCA-motif	cis-acting regulatory element involved in the MeJA-responsiveness
TraesCS3D02G139300|BZR2	845	851	GC-motif	enhancer-like element involved in anoxic specific inducibility
TraesCS3D02G139300|BZR2	973	979	LTR	cis-acting element involved in low-temperature responsiveness
TraesCS3D02G139300|BZR2	981	987	MYB
TraesCS3D02G139300|BZR2	981	987	Myb-binding site
TraesCS3D02G139300|BZR2	925	931	Sp1	light responsive element
TraesCS3D02G139300|BZR2	1266	1272	Sp1	light responsive element
TraesCS3D02G139300|BZR2	1240	1245	STRE
TraesCS3D02G139300|BZR2	1264	1269	STRE
TraesCS3D02G139300|BZR2	160	164	TATA-box	core promoter element around -30 of transcription start
TraesCS3D02G139300|BZR2	224	230	TATA-box	core promoter element around -30 of transcription start
TraesCS3D02G139300|BZR2	237	246	TATA-box	core promoter element around -30 of transcription start
TraesCS3D02G139300|BZR2	289	295	TATA-box	core promoter element around -30 of transcription start
TraesCS3D02G139300|BZR2	331	335	TATA-box	core promoter element around -30 of transcription start
TraesCS3D02G139300|BZR2	368	372	TATA-box	core promoter element around -30 of transcription start
TraesCS3D02G139300|BZR2	1406	1413	TCCC-motif	part of a light responsive element
TraesCS3D02G139300|BZR2	1218	1224	W box
TraesCS3D02G139300|BZR2	1490	1496	W box
TraesCS3D02G139300|BZR2	1001	1007	WRE3
TraesCS4B02G009900|BZR7	864	871	AAGAA-motif
TraesCS4B02G009900|BZR7	1351	1356	ABRE	cis-acting element involved in the abscisic acid responsiveness
TraesCS4B02G009900|BZR7	1373	1382	ABRE	cis-acting element involved in the abscisic acid responsiveness
TraesCS4B02G009900|BZR7	38	44	ABRE4
TraesCS4B02G009900|BZR7	846	852	ABRE4
TraesCS4B02G009900|BZR7	36	45	ACE	cis-acting element involved in light responsiveness
TraesCS4B02G009900|BZR7	844	854	ACE	cis-acting element involved in light responsiveness
TraesCS4B02G009900|BZR7	810	816	ARE	cis-acting regulatory element essential for the anaerobic induction
TraesCS4B02G009900|BZR7	196	201	as-1
TraesCS4B02G009900|BZR7	1255	1260	as-1
TraesCS4B02G009900|BZR7	30	36	Box 4	part of a conserved DNA module involved in light responsiveness
TraesCS4B02G009900|BZR7	54	59	CAAT-box	common cis-acting element in promoter and enhancer regions
TraesCS4B02G009900|BZR7	92	96	CAAT-box	common cis-acting element in promoter and enhancer regions
TraesCS4B02G009900|BZR7	105	110	CAAT-box	common cis-acting element in promoter and enhancer regions
TraesCS4B02G009900|BZR7	137	142	CAAT-box	common cis-acting element in promoter and enhancer regions
TraesCS4B02G009900|BZR7	237	241	CAAT-box	common cis-acting element in promoter and enhancer regions
TraesCS4B02G009900|BZR7	317	322	CAAT-box	common cis-acting element in promoter and enhancer regions
TraesCS4B02G009900|BZR7	509	513	CAAT-box	common cis-acting element in promoter and enhancer regions
TraesCS4B02G009900|BZR7	396	402	CAT-box	cis-acting regulatory element related to meristem expression
TraesCS4B02G009900|BZR7	622	631	CTAG-motif
TraesCS4B02G009900|BZR7	85	91	DRE core
TraesCS4B02G009900|BZR7	77	83	G-Box	cis-acting regulatory element involved in light responsiveness
TraesCS4B02G009900|BZR7	495	504	I-box	part of a light responsive element
TraesCS4B02G009900|BZR7	344	350	MYC
TraesCS4B02G009900|BZR7	457	462	STRE
TraesCS4B02G009900|BZR7	595	600	STRE
TraesCS4B02G009900|BZR7	187	191	TATA-box	core promoter element around -30 of transcription start
TraesCS4B02G009900|BZR7	556	560	TATA-box	core promoter element around -30 of transcription start
TraesCS4D02G006100|BZR7	1318	1323	ABRE	cis-acting element involved in the abscisic acid responsiveness
TraesCS4D02G006100|BZR7	1374	1383	ABRE	cis-acting element involved in the abscisic acid responsiveness
TraesCS4D02G006100|BZR7	1411	1418	ABRE	cis-acting element involved in the abscisic acid responsiveness
TraesCS4D02G006100|BZR7	783	791	AE-box	part of a module for light response
TraesCS4D02G006100|BZR7	54	60	ARE	cis-acting regulatory element essential for the anaerobic induction
TraesCS4D02G006100|BZR7	544	550	ARE	cis-acting regulatory element essential for the anaerobic induction
TraesCS4D02G006100|BZR7	970	976	ARE	cis-acting regulatory element essential for the anaerobic induction
TraesCS4D02G006100|BZR7	305	310	as-1
TraesCS4D02G006100|BZR7	352	356	CAAT-box	common cis-acting element in promoter and enhancer regions
TraesCS4D02G006100|BZR7	412	416	CAAT-box	common cis-acting element in promoter and enhancer regions
TraesCS4D02G006100|BZR7	604	608	CAAT-box	common cis-acting element in promoter and enhancer regions
TraesCS4D02G006100|BZR7	715	719	CAAT-box	common cis-acting element in promoter and enhancer regions
TraesCS4D02G006100|BZR7	767	771	CAAT-box	common cis-acting element in promoter and enhancer regions
TraesCS4D02G006100|BZR7	1092	1096	CAAT-box	common cis-acting element in promoter and enhancer regions
TraesCS4D02G006100|BZR7	109	115	CAT-box	cis-acting regulatory element related to meristem expression
TraesCS4D02G006100|BZR7	903	909	CAT-box	cis-acting regulatory element related to meristem expression
TraesCS4D02G006100|BZR7	1059	1065	CAT-box	cis-acting regulatory element related to meristem expression
TraesCS4D02G006100|BZR7	1362	1368	CCGTCC-box
TraesCS4D02G006100|BZR7	975	984	CTAG-motif
TraesCS4D02G006100|BZR7	717	727	L-box	part of a light responsive element
TraesCS4D02G006100|BZR7	58	64	MYB
TraesCS4D02G006100|BZR7	1053	1059	Myb
TraesCS4D02G006100|BZR7	220	226	TATA-box	core promoter element around -30 of transcription start
TraesCS4D02G006100|BZR7	222	228	TATA-box	core promoter element around -30 of transcription start
TraesCS4D02G006100|BZR7	609	613	TATA-box	core promoter element around -30 of transcription start
TraesCS4D02G006100|BZR7	626	630	TATA-box	core promoter element around -30 of transcription start
TraesCS4D02G006100|BZR7	668	675	TCCC-motif	part of a light responsive element
TraesCS4D02G006100|BZR7	1235	1241	W box
TraesCS4D02G006100|BZR7	748	754	WRE3
TraesCS6A02G085800|BZR6	692	697	as-1
TraesCS6A02G085800|BZR6	983	992	ATCT-motif	part of a conserved DNA module involved in light responsiveness
TraesCS6A02G085800|BZR6	127	132	CAAT-box	common cis-acting element in promoter and enhancer regions
TraesCS6A02G085800|BZR6	285	289	CAAT-box	common cis-acting element in promoter and enhancer regions
TraesCS6A02G085800|BZR6	411	415	CAAT-box	common cis-acting element in promoter and enhancer regions
TraesCS6A02G085800|BZR6	496	500	CAAT-box	common cis-acting element in promoter and enhancer regions
TraesCS6A02G085800|BZR6	797	801	CAAT-box	common cis-acting element in promoter and enhancer regions
TraesCS6A02G085800|BZR6	981	986	CAAT-box	common cis-acting element in promoter and enhancer regions
TraesCS6A02G085800|BZR6	1097	1102	CAAT-box	common cis-acting element in promoter and enhancer regions
TraesCS6A02G085800|BZR6	887	893	CCAAT-box	MYBHv4 binding site
TraesCS6A02G085800|BZR6	1476	1482	CCAAT-box	MYBHv5 binding site
TraesCS6A02G085800|BZR6	1329	1335	CCGTCC-box
TraesCS6A02G085800|BZR6	1152	1157	CGTCA-motif	cis-acting regulatory element involved in the MeJA-responsiveness
TraesCS6A02G085800|BZR6	1266	1272	DRE core
TraesCS6A02G085800|BZR6	1390	1396	GC-motif	enhancer-like element involved in anoxic specific inducibility
TraesCS6A02G085800|BZR6	1407	1413	GC-motif	enhancer-like element involved in anoxic specific inducibility
TraesCS6A02G085800|BZR6	913	919	Myb
TraesCS6A02G085800|BZR6	895	901	MYC
TraesCS6A02G085800|BZR6	658	668	O2-site	cis-acting regulatory element involved in zein metabolism regulation
TraesCS6A02G085800|BZR6	1284	1290	Sp1	light responsive element
TraesCS6A02G085800|BZR6	1413	1419	Sp1	light responsive element
TraesCS6A02G085800|BZR6	92	97	STRE
TraesCS6A02G085800|BZR6	845	850	STRE
TraesCS6A02G085800|BZR6	925	930	STRE
TraesCS6A02G085800|BZR6	406	410	TATA-box	core promoter element around -30 of transcription start
TraesCS6A02G085800|BZR6	833	839	WRE3
TraesCS6A02G338000|BZR3	444	451	AAGAA-motif
TraesCS6A02G338000|BZR3	536	541	ABRE	cis-acting element involved in the abscisic acid responsiveness
TraesCS6A02G338000|BZR3	1218	1227	ABRE	cis-acting element involved in the abscisic acid responsiveness
TraesCS6A02G338000|BZR3	1221	1226	ABRE	cis-acting element involved in the abscisic acid responsiveness
TraesCS6A02G338000|BZR3	1042	1048	ARE	cis-acting regulatory element essential for the anaerobic induction
TraesCS6A02G338000|BZR3	1463	1468	as-1
TraesCS6A02G338000|BZR3	44	48	CAAT-box	common cis-acting element in promoter and enhancer regions
TraesCS6A02G338000|BZR3	353	357	CAAT-box	common cis-acting element in promoter and enhancer regions
TraesCS6A02G338000|BZR3	394	399	CAAT-box	common cis-acting element in promoter and enhancer regions
TraesCS6A02G338000|BZR3	602	606	CAAT-box	common cis-acting element in promoter and enhancer regions
TraesCS6A02G338000|BZR3	677	682	CAAT-box	common cis-acting element in promoter and enhancer regions
TraesCS6A02G338000|BZR3	683	687	CAAT-box	common cis-acting element in promoter and enhancer regions
TraesCS6A02G338000|BZR3	697	701	CAAT-box	common cis-acting element in promoter and enhancer regions
TraesCS6A02G338000|BZR3	709	714	CAAT-box	common cis-acting element in promoter and enhancer regions
TraesCS6A02G338000|BZR3	776	781	CAAT-box	common cis-acting element in promoter and enhancer regions
TraesCS6A02G338000|BZR3	798	802	CAAT-box	common cis-acting element in promoter and enhancer regions
TraesCS6A02G338000|BZR3	804	809	CAAT-box	common cis-acting element in promoter and enhancer regions
TraesCS6A02G338000|BZR3	1045	1050	CAAT-box	common cis-acting element in promoter and enhancer regions
TraesCS6A02G338000|BZR3	1278	1283	CAAT-box	common cis-acting element in promoter and enhancer regions
TraesCS6A02G338000|BZR3	280	288	CARE
TraesCS6A02G338000|BZR3	1170	1176	CAT-box	cis-acting regulatory element related to meristem expression
TraesCS6A02G338000|BZR3	250	255	CGTCA-motif	cis-acting regulatory element involved in the MeJA-responsiveness
TraesCS6A02G338000|BZR3	295	300	CGTCA-motif	cis-acting regulatory element involved in the MeJA-responsiveness
TraesCS6A02G338000|BZR3	624	632	ERE
TraesCS6A02G338000|BZR3	843	851	ERE
TraesCS6A02G338000|BZR3	951	959	ERE
TraesCS6A02G338000|BZR3	75	81	G-box	cis-acting regulatory element involved in light responsiveness
TraesCS6A02G338000|BZR3	248	254	G-box	cis-acting regulatory element involved in light responsiveness
TraesCS6A02G338000|BZR3	116	122	Myb
TraesCS6A02G338000|BZR3	191	197	MYC
TraesCS6A02G338000|BZR3	492	498	MYC
TraesCS6A02G338000|BZR3	1258	1266	OCT
TraesCS6A02G338000|BZR3	1494	1499	STRE
TraesCS6A02G338000|BZR3	12	16	TATA-box	core promoter element around -30 of transcription start
TraesCS6A02G338000|BZR3	152	156	TATA-box	core promoter element around -30 of transcription start
TraesCS6A02G338000|BZR3	371	377	TATA-box	core promoter element around -30 of transcription start
TraesCS6A02G338000|BZR3	373	379	TATA-box	core promoter element around -30 of transcription start
TraesCS6A02G338000|BZR3	505	511	TATA-box	core promoter element around -30 of transcription start
TraesCS6A02G338000|BZR3	861	869	TATA-box	core promoter element around -30 of transcription start
TraesCS6A02G338000|BZR3	427	436	TCA-element	cis-acting element involved in salicylic acid responsiveness
TraesCS6A02G338000|BZR3	167	173	W box
TraesCS6A02G338000|BZR3	1434	1440	WRE3
TraesCS6B02G116400|BZR6	127	132	CAAT-box	common cis-acting element in promoter and enhancer regions
TraesCS6B02G116400|BZR6	205	209	CAAT-box	common cis-acting element in promoter and enhancer regions
TraesCS6B02G116400|BZR6	220	224	CAAT-box	common cis-acting element in promoter and enhancer regions
TraesCS6B02G116400|BZR6	234	238	CAAT-box	common cis-acting element in promoter and enhancer regions
TraesCS6B02G116400|BZR6	510	515	CAAT-box	common cis-acting element in promoter and enhancer regions
TraesCS6B02G116400|BZR6	985	989	CAAT-box	common cis-acting element in promoter and enhancer regions
TraesCS6B02G116400|BZR6	1145	1149	CAAT-box	common cis-acting element in promoter and enhancer regions
TraesCS6B02G116400|BZR6	1151	1155	CAAT-box	common cis-acting element in promoter and enhancer regions
TraesCS6B02G116400|BZR6	1212	1217	CAAT-box	common cis-acting element in promoter and enhancer regions
TraesCS6B02G116400|BZR6	1310	1315	CAAT-box	common cis-acting element in promoter and enhancer regions
TraesCS6B02G116400|BZR6	989	995	CAT-box	cis-acting regulatory element related to meristem expression
TraesCS6B02G116400|BZR6	1368	1374	CCGTCC-box
TraesCS6B02G116400|BZR6	323	328	CGTCA-motif	cis-acting regulatory element involved in the MeJA-responsiveness
TraesCS6B02G116400|BZR6	1358	1363	CGTCA-motif	cis-acting regulatory element involved in the MeJA-responsiveness
TraesCS6B02G116400|BZR6	1055	1063	GA-motif	part of a light responsive element
TraesCS6B02G116400|BZR6	681	687	GC-motif	enhancer-like element involved in anoxic specific inducibility
TraesCS6B02G116400|BZR6	56	62	LTR	cis-acting element involved in low-temperature responsiveness
TraesCS6B02G116400|BZR6	660	667	MRE	MYB binding site involved in light responsiveness
TraesCS6B02G116400|BZR6	39	45	MYC
TraesCS6B02G116400|BZR6	1488	1494	Sp1	light responsive element
TraesCS6B02G116400|BZR6	47	51	TATA-box	core promoter element around -30 of transcription start
TraesCS6B02G116400|BZR6	102	106	TATA-box	core promoter element around -30 of transcription start
TraesCS6B02G116400|BZR6	903	910	TCCC-motif	part of a light responsive element
TraesCS6B02G116400|BZR6	494	500	TGA-element	auxin-responsive element
TraesCS6B02G116400|BZR6	275	281	WRE3
TraesCS6B02G116400|BZR6	854	860	WRE3
TraesCS6B02G368700|BZR3	423	430	AAGAA-motif
TraesCS6B02G368700|BZR3	1225	1234	ABRE	cis-acting element involved in the abscisic acid responsiveness
TraesCS6B02G368700|BZR3	1263	1270	ABRE	cis-acting element involved in the abscisic acid responsiveness
TraesCS6B02G368700|BZR3	1083	1089	ARE	cis-acting regulatory element essential for the anaerobic induction
TraesCS6B02G368700|BZR3	1461	1466	as-1
TraesCS6B02G368700|BZR3	153	157	CAAT-box	common cis-acting element in promoter and enhancer regions
TraesCS6B02G368700|BZR3	330	334	CAAT-box	common cis-acting element in promoter and enhancer regions
TraesCS6B02G368700|BZR3	371	376	CAAT-box	common cis-acting element in promoter and enhancer regions
TraesCS6B02G368700|BZR3	579	583	CAAT-box	common cis-acting element in promoter and enhancer regions
TraesCS6B02G368700|BZR3	659	663	CAAT-box	common cis-acting element in promoter and enhancer regions
TraesCS6B02G368700|BZR3	673	677	CAAT-box	common cis-acting element in promoter and enhancer regions
TraesCS6B02G368700|BZR3	685	690	CAAT-box	common cis-acting element in promoter and enhancer regions
TraesCS6B02G368700|BZR3	770	774	CAAT-box	common cis-acting element in promoter and enhancer regions
TraesCS6B02G368700|BZR3	800	804	CAAT-box	common cis-acting element in promoter and enhancer regions
TraesCS6B02G368700|BZR3	806	811	CAAT-box	common cis-acting element in promoter and enhancer regions
TraesCS6B02G368700|BZR3	1052	1056	CAAT-box	common cis-acting element in promoter and enhancer regions
TraesCS6B02G368700|BZR3	1285	1290	CAAT-box	common cis-acting element in promoter and enhancer regions
TraesCS6B02G368700|BZR3	257	265	CARE
TraesCS6B02G368700|BZR3	150	155	CGTCA-motif	cis-acting regulatory element involved in the MeJA-responsiveness
TraesCS6B02G368700|BZR3	227	232	CGTCA-motif	cis-acting regulatory element involved in the MeJA-responsiveness
TraesCS6B02G368700|BZR3	272	277	CGTCA-motif	cis-acting regulatory element involved in the MeJA-responsiveness
TraesCS6B02G368700|BZR3	601	609	ERE
TraesCS6B02G368700|BZR3	28	34	G-box	cis-acting regulatory element involved in light responsiveness
TraesCS6B02G368700|BZR3	225	231	G-box	cis-acting regulatory element involved in light responsiveness
TraesCS6B02G368700|BZR3	107	113	MYC
TraesCS6B02G368700|BZR3	184	190	MYC
TraesCS6B02G368700|BZR3	472	478	MYC
TraesCS6B02G368700|BZR3	1494	1499	STRE
TraesCS6B02G368700|BZR3	5	9	TATA-box	core promoter element around -30 of transcription start
TraesCS6B02G368700|BZR3	348	354	TATA-box	core promoter element around -30 of transcription start
TraesCS6B02G368700|BZR3	350	356	TATA-box	core promoter element around -30 of transcription start
TraesCS6B02G368700|BZR3	485	491	TATA-box	core promoter element around -30 of transcription start
TraesCS6B02G368700|BZR3	863	871	TATA-box	core promoter element around -30 of transcription start
TraesCS6B02G368700|BZR3	996	1002	TATA-box	core promoter element around -30 of transcription start
TraesCS6B02G368700|BZR3	160	166	W box
TraesCS6B02G368700|BZR3	1439	1445	WRE3
TraesCS6D02G318800|BZR3	430	437	AAGAA-motif
TraesCS6D02G318800|BZR3	707	714	AAGAA-motif
TraesCS6D02G318800|BZR3	1200	1205	ABRE	cis-acting element involved in the abscisic acid responsiveness
TraesCS6D02G318800|BZR3	1057	1063	ARE	cis-acting regulatory element essential for the anaerobic induction
TraesCS6D02G318800|BZR3	1092	1098	ARE	cis-acting regulatory element essential for the anaerobic induction
TraesCS6D02G318800|BZR3	1473	1478	as-1
TraesCS6D02G318800|BZR3	7	11	CAAT-box	common cis-acting element in promoter and enhancer regions
TraesCS6D02G318800|BZR3	90	95	CAAT-box	common cis-acting element in promoter and enhancer regions
TraesCS6D02G318800|BZR3	340	344	CAAT-box	common cis-acting element in promoter and enhancer regions
TraesCS6D02G318800|BZR3	663	668	CAAT-box	common cis-acting element in promoter and enhancer regions
TraesCS6D02G318800|BZR3	669	673	CAAT-box	common cis-acting element in promoter and enhancer regions
TraesCS6D02G318800|BZR3	694	699	CAAT-box	common cis-acting element in promoter and enhancer regions
TraesCS6D02G318800|BZR3	769	774	CAAT-box	common cis-acting element in promoter and enhancer regions
TraesCS6D02G318800|BZR3	809	813	CAAT-box	common cis-acting element in promoter and enhancer regions
TraesCS6D02G318800|BZR3	815	820	CAAT-box	common cis-acting element in promoter and enhancer regions
TraesCS6D02G318800|BZR3	1060	1065	CAAT-box	common cis-acting element in promoter and enhancer regions
TraesCS6D02G318800|BZR3	1293	1298	CAAT-box	common cis-acting element in promoter and enhancer regions
TraesCS6D02G318800|BZR3	267	275	CARE
TraesCS6D02G318800|BZR3	160	165	CGTCA-motif	cis-acting regulatory element involved in the MeJA-responsiveness
TraesCS6D02G318800|BZR3	237	242	CGTCA-motif	cis-acting regulatory element involved in the MeJA-responsiveness
TraesCS6D02G318800|BZR3	282	287	CGTCA-motif	cis-acting regulatory element involved in the MeJA-responsiveness
TraesCS6D02G318800|BZR3	854	862	ERE
TraesCS6D02G318800|BZR3	963	971	ERE
TraesCS6D02G318800|BZR3	235	241	G-box	cis-acting regulatory element involved in light responsiveness
TraesCS6D02G318800|BZR3	784	790	LTR	cis-acting element involved in low-temperature responsiveness
TraesCS6D02G318800|BZR3	79	85	Myb
TraesCS6D02G318800|BZR3	1273	1281	OCT
TraesCS6D02G318800|BZR3	1494	1499	STRE
TraesCS6D02G318800|BZR3	115	119	TATA-box	core promoter element around -30 of transcription start
TraesCS6D02G318800|BZR3	362	366	TATA-box	core promoter element around -30 of transcription start
TraesCS6D02G318800|BZR3	492	498	TATA-box	core promoter element around -30 of transcription start
TraesCS6D02G318800|BZR3	872	880	TATA-box	core promoter element around -30 of transcription start
TraesCS6D02G318800|BZR3	1005	1011	TATA-box	core promoter element around -30 of transcription start
TraesCS6D02G318800|BZR3	71	77	TCT-motif	part of a light responsive element
TraesCS6D02G318800|BZR3	170	176	W box
TraesCS7A02G354800|BZR4	294	303	ABRE	cis-acting element involved in the abscisic acid responsiveness
TraesCS7A02G354800|BZR4	288	294	ABRE4
TraesCS7A02G354800|BZR4	1133	1139	ARE	cis-acting regulatory element essential for the anaerobic induction
TraesCS7A02G354800|BZR4	849	854	as-1
TraesCS7A02G354800|BZR4	1042	1046	CAAT-box	common cis-acting element in promoter and enhancer regions
TraesCS7A02G354800|BZR4	1141	1145	CAAT-box	common cis-acting element in promoter and enhancer regions
TraesCS7A02G354800|BZR4	1358	1363	CAAT-box	common cis-acting element in promoter and enhancer regions
TraesCS7A02G354800|BZR4	1381	1385	CAAT-box	common cis-acting element in promoter and enhancer regions
TraesCS7A02G354800|BZR4	514	520	CAT-box	cis-acting regulatory element related to meristem expression
TraesCS7A02G354800|BZR4	520	526	CAT-box	cis-acting regulatory element related to meristem expression
TraesCS7A02G354800|BZR4	1333	1339	CAT-box	cis-acting regulatory element related to meristem expression
TraesCS7A02G354800|BZR4	710	716	CCAAT-box	MYBHv6 binding site
TraesCS7A02G354800|BZR4	186	192	CCGTCC-box
TraesCS7A02G354800|BZR4	696	702	CCGTCC-box
TraesCS7A02G354800|BZR4	923	929	CCGTCC-box
TraesCS7A02G354800|BZR4	222	227	CGTCA-motif	cis-acting regulatory element involved in the MeJA-responsiveness
TraesCS7A02G354800|BZR4	313	318	CGTCA-motif	cis-acting regulatory element involved in the MeJA-responsiveness
TraesCS7A02G354800|BZR4	533	538	CGTCA-motif	cis-acting regulatory element involved in the MeJA-responsiveness
TraesCS7A02G354800|BZR4	809	814	CGTCA-motif	cis-acting regulatory element involved in the MeJA-responsiveness
TraesCS7A02G354800|BZR4	269	279	chs-Unit 1 m1	part of a light responsive element
TraesCS7A02G354800|BZR4	322	328	DRE core
TraesCS7A02G354800|BZR4	485	491	DRE core
TraesCS7A02G354800|BZR4	128	138	GATA-motif	part of a light responsive element
TraesCS7A02G354800|BZR4	740	746	G-box	cis-acting regulatory element involved in light responsiveness
TraesCS7A02G354800|BZR4	967	974	GT1-motif	light responsive element
TraesCS7A02G354800|BZR4	327	333	LTR	cis-acting element involved in low-temperature responsiveness
TraesCS7A02G354800|BZR4	388	394	MYB
TraesCS7A02G354800|BZR4	388	394	Myb-binding site
TraesCS7A02G354800|BZR4	828	835	P-box	gibberellin-responsive element
TraesCS7A02G354800|BZR4	621	627	Sp1	light responsive element
TraesCS7A02G354800|BZR4	348	353	STRE
TraesCS7A02G354800|BZR4	664	669	STRE
TraesCS7A02G354800|BZR4	119	125	TATA-box	core promoter element around -30 of transcription start
TraesCS7A02G354800|BZR4	1097	1106	TATA-box	core promoter element around -30 of transcription start
TraesCS7A02G354800|BZR4	819	828	TC-rich repeats	cis-acting element involved in defense and stress responsiveness
TraesCS7A02G354800|BZR4	769	775	W box
TraesCS7A02G354800|BZR4	76	82	WRE3
TraesCS7B02G272900|BZR4	649	658	AAGAA-motif
TraesCS7B02G272900|BZR4	745	752	AAGAA-motif
TraesCS7B02G272900|BZR4	913	918	ABRE	cis-acting element involved in the abscisic acid responsiveness
TraesCS7B02G272900|BZR4	1381	1387	ARE	cis-acting regulatory element essential for the anaerobic induction
TraesCS7B02G272900|BZR4	819	824	as-1
TraesCS7B02G272900|BZR4	1015	1020	as-1
TraesCS7B02G272900|BZR4	1335	1340	CAAT-box	common cis-acting element in promoter and enhancer regions
TraesCS7B02G272900|BZR4	1369	1374	CAAT-box	common cis-acting element in promoter and enhancer regions
TraesCS7B02G272900|BZR4	1392	1396	CAAT-box	common cis-acting element in promoter and enhancer regions
TraesCS7B02G272900|BZR4	520	526	CAT-box	cis-acting regulatory element related to meristem expression
TraesCS7B02G272900|BZR4	526	532	CAT-box	cis-acting regulatory element related to meristem expression
TraesCS7B02G272900|BZR4	539	544	CGTCA-motif	cis-acting regulatory element involved in the MeJA-responsiveness
TraesCS7B02G272900|BZR4	777	782	CGTCA-motif	cis-acting regulatory element involved in the MeJA-responsiveness
TraesCS7B02G272900|BZR4	474	483	circadian	cis-acting regulatory element involved in circadian control
TraesCS7B02G272900|BZR4	653	663	GATA-motif	part of a light responsive element
TraesCS7B02G272900|BZR4	927	934	GT1-motif	light responsive element
TraesCS7B02G272900|BZR4	320	326	MYB
TraesCS7B02G272900|BZR4	320	326	Myb-binding site
TraesCS7B02G272900|BZR4	591	599	OCT
TraesCS7B02G272900|BZR4	275	281	Sp1	light responsive element
TraesCS7B02G272900|BZR4	255	264	TATA-box	core promoter element around -30 of transcription start
TraesCS7B02G272900|BZR4	737	743	W box
TraesCS7B02G272900|BZR4	1142	1148	W box
TraesCS7D02G368000|BZR4	687	696	AAGAA-motif
TraesCS7D02G368000|BZR4	778	785	AAGAA-motif
TraesCS7D02G368000|BZR4	176	185	ABRE	cis-acting element involved in the abscisic acid responsiveness
TraesCS7D02G368000|BZR4	179	184	ABRE	cis-acting element involved in the abscisic acid responsiveness
TraesCS7D02G368000|BZR4	174	180	ABRE4
TraesCS7D02G368000|BZR4	69	78	ACE	cis-acting element involved in light responsiveness
TraesCS7D02G368000|BZR4	851	856	as-1
TraesCS7D02G368000|BZR4	1045	1050	as-1
TraesCS7D02G368000|BZR4	10	14	CAAT-box	common cis-acting element in promoter and enhancer regions
TraesCS7D02G368000|BZR4	1352	1357	CAAT-box	common cis-acting element in promoter and enhancer regions
TraesCS7D02G368000|BZR4	1383	1388	CAAT-box	common cis-acting element in promoter and enhancer regions
TraesCS7D02G368000|BZR4	1394	1398	CAAT-box	common cis-acting element in promoter and enhancer regions
TraesCS7D02G368000|BZR4	285	291	CAT-box	cis-acting regulatory element related to meristem expression
TraesCS7D02G368000|BZR4	542	548	CAT-box	cis-acting regulatory element related to meristem expression
TraesCS7D02G368000|BZR4	732	738	CCAAT-box	MYBHv7 binding site
TraesCS7D02G368000|BZR4	48	54	CCGTCC-box
TraesCS7D02G368000|BZR4	1361	1367	CCGTCC-box
TraesCS7D02G368000|BZR4	81	86	CGTCA-motif	cis-acting regulatory element involved in the MeJA-responsiveness
TraesCS7D02G368000|BZR4	195	200	CGTCA-motif	cis-acting regulatory element involved in the MeJA-responsiveness
TraesCS7D02G368000|BZR4	555	560	CGTCA-motif	cis-acting regulatory element involved in the MeJA-responsiveness
TraesCS7D02G368000|BZR4	810	815	CGTCA-motif	cis-acting regulatory element involved in the MeJA-responsiveness
TraesCS7D02G368000|BZR4	484	493	circadian	cis-acting regulatory element involved in circadian control
TraesCS7D02G368000|BZR4	691	701	GATA-motif	part of a light responsive element
TraesCS7D02G368000|BZR4	66	72	G-box	cis-acting regulatory element involved in light responsiveness
TraesCS7D02G368000|BZR4	71	77	G-Box	cis-acting regulatory element involved in light responsiveness
TraesCS7D02G368000|BZR4	957	964	GT1-motif	light responsive element
TraesCS7D02G368000|BZR4	310	316	MYB
TraesCS7D02G368000|BZR4	310	316	Myb-binding site
TraesCS7D02G368000|BZR4	613	621	OCT
TraesCS7D02G368000|BZR4	156	164	re2f-1
TraesCS7D02G368000|BZR4	137	143	Sp1	light responsive element
TraesCS7D02G368000|BZR4	265	271	Sp1	light responsive element
TraesCS7D02G368000|BZR4	1490	1496	Sp1	light responsive element
TraesCS7D02G368000|BZR4	3	7	TATA-box	core promoter element around -30 of transcription start
TraesCS7D02G368000|BZR4	770	776	W box
TraesCS7D02G368000|BZR4	1161	1167	W box
TraesCSU02G078100|BZR6	216	222	Box 4	part of a conserved DNA module involved in light responsiveness
TraesCSU02G078100|BZR6	37	41	CAAT-box	common cis-acting element in promoter and enhancer regions
TraesCSU02G078100|BZR6	175	180	CAAT-box	common cis-acting element in promoter and enhancer regions
TraesCSU02G078100|BZR6	214	218	CAAT-box	common cis-acting element in promoter and enhancer regions
TraesCSU02G078100|BZR6	310	315	CAAT-box	common cis-acting element in promoter and enhancer regions
TraesCSU02G078100|BZR6	420	424	CAAT-box	common cis-acting element in promoter and enhancer regions
TraesCSU02G078100|BZR6	467	471	CAAT-box	common cis-acting element in promoter and enhancer regions
TraesCSU02G078100|BZR6	631	635	CAAT-box	common cis-acting element in promoter and enhancer regions
TraesCSU02G078100|BZR6	674	678	CAAT-box	common cis-acting element in promoter and enhancer regions
TraesCSU02G078100|BZR6	959	963	CAAT-box	common cis-acting element in promoter and enhancer regions
TraesCSU02G078100|BZR6	1171	1175	CAAT-box	common cis-acting element in promoter and enhancer regions
TraesCSU02G078100|BZR6	1285	1289	CAAT-box	common cis-acting element in promoter and enhancer regions
TraesCSU02G078100|BZR6	1302	1307	CAAT-box	common cis-acting element in promoter and enhancer regions
TraesCSU02G078100|BZR6	963	969	CAT-box	cis-acting regulatory element related to meristem expression
TraesCSU02G078100|BZR6	1368	1374	CCGTCC-box
TraesCSU02G078100|BZR6	1280	1285	CGTCA-motif	cis-acting regulatory element involved in the MeJA-responsiveness
TraesCSU02G078100|BZR6	1358	1363	CGTCA-motif	cis-acting regulatory element involved in the MeJA-responsiveness
TraesCSU02G078100|BZR6	226	234	chs-CMA1a	part of a light responsive element
TraesCSU02G078100|BZR6	269	277	chs-CMA1a	part of a light responsive element
TraesCSU02G078100|BZR6	873	879	G-box	cis-acting regulatory element involved in light responsiveness
TraesCSU02G078100|BZR6	757	763	LTR	cis-acting element involved in low-temperature responsiveness
TraesCSU02G078100|BZR6	731	737	Myb
TraesCSU02G078100|BZR6	486	492	MYC
TraesCSU02G078100|BZR6	691	697	MYC
TraesCSU02G078100|BZR6	1488	1494	Sp1	light responsive element
TraesCSU02G078100|BZR6	1134	1139	STRE
TraesCSU02G078100|BZR6	259	263	TATA-box	core promoter element around -30 of transcription start
TraesCSU02G078100|BZR6	413	417	TATA-box	core promoter element around -30 of transcription start
TraesCSU02G078100|BZR6	748	752	TATA-box	core promoter element around -30 of transcription start
TraesCSU02G078100|BZR6	865	872	TATC-box	cis-acting element involved in gibberellin-responsiveness
TraesCSU02G078100|BZR6	877	884	TCCC-motif	part of a light responsive element
TraesCSU02G078100|BZR6	914	923	TC-rich repeats	cis-acting element involved in defense and stress responsiveness
