# Supplementary material for: Genome-wide identification and characterization of the BES/BZR gene family in wheat and foxtail millet
Source: BMC Genomics. 2021 Sep 21;22:682. doi: 10.1186/s12864-021-08002-5 (PMC8456565; doi:10.1186/s12864-021-08002-5)
Supplement: Supplementary file 7 — Additional file 7. [file 12864_2021_8002_MOESM7_ESM.xlsx]

## Sheet: GO of all BZR
Table S4 Gene IDs in each category of GO annotation.
GO ID	GO Term	Ontology	Number	gene ID
GO:0008150	biological_process	biological process	27	KQL04882|BZR2;KQL10971plusKQL10972|BZR4;KQL17161|BZR8;KQL17163|BZR9;KQL23621|BZR7;KQL26413|BZR1;KQL28888|BZR6;TraesCS2A02G187800|BZR1;TraesCS2B02G219300|BZR1;TraesCS2D02G199900|BZR1;TraesCS3A02G123500|BZR5;TraesCS3A02G139000|BZR2;TraesCS3B02G142600|BZR5;TraesCS3B02G156600|BZR2;TraesCS3D02G125100|BZR5;TraesCS3D02G139300|BZR2;TraesCS4B02G009900|BZR7;TraesCS4D02G006100|BZR7;TraesCS6A02G085800|BZR6;T…
GO:0008152	metabolic process	biological process	27	KQL04882|BZR2;KQL10971plusKQL10972|BZR4;KQL17161|BZR8;KQL17163|BZR9;KQL23621|BZR7;KQL26413|BZR1;KQL28888|BZR6;TraesCS2A02G187800|BZR1;TraesCS2B02G219300|BZR1;TraesCS2D02G199900|BZR1;TraesCS3A02G123500|BZR5;TraesCS3A02G139000|BZR2;TraesCS3B02G142600|BZR5;TraesCS3B02G156600|BZR2;TraesCS3D02G125100|BZR5;TraesCS3D02G139300|BZR2;TraesCS4B02G009900|BZR7;TraesCS4D02G006100|BZR7;TraesCS6A02G085800|BZR6;T…
GO:0032502	developmental process	biological process	27	KQL04882|BZR2;KQL10971plusKQL10972|BZR4;KQL17161|BZR8;KQL17163|BZR9;KQL23621|BZR7;KQL26413|BZR1;KQL28888|BZR6;TraesCS2A02G187800|BZR1;TraesCS2B02G219300|BZR1;TraesCS2D02G199900|BZR1;TraesCS3A02G123500|BZR5;TraesCS3A02G139000|BZR2;TraesCS3B02G142600|BZR5;TraesCS3B02G156600|BZR2;TraesCS3D02G125100|BZR5;TraesCS3D02G139300|BZR2;TraesCS4B02G009900|BZR7;TraesCS4D02G006100|BZR7;TraesCS6A02G085800|BZR6;T…
GO:0048856	anatomical structure development	biological process	27	KQL04882|BZR2;KQL10971plusKQL10972|BZR4;KQL17161|BZR8;KQL17163|BZR9;KQL23621|BZR7;KQL26413|BZR1;KQL28888|BZR6;TraesCS2A02G187800|BZR1;TraesCS2B02G219300|BZR1;TraesCS2D02G199900|BZR1;TraesCS3A02G123500|BZR5;TraesCS3A02G139000|BZR2;TraesCS3B02G142600|BZR5;TraesCS3B02G156600|BZR2;TraesCS3D02G125100|BZR5;TraesCS3D02G139300|BZR2;TraesCS4B02G009900|BZR7;TraesCS4D02G006100|BZR7;TraesCS6A02G085800|BZR6;T…
GO:0050896	response to stimulus	biological process	26	KQL04882|BZR2;KQL10971plusKQL10972|BZR4;KQL17161|BZR8;KQL17163|BZR9;KQL23621|BZR7;KQL26413|BZR1;KQL28888|BZR6;TraesCS2A02G187800|BZR1;TraesCS2B02G219300|BZR1;TraesCS2D02G199900|BZR1;TraesCS3A02G123500|BZR5;TraesCS3A02G139000|BZR2;TraesCS3B02G142600|BZR5;TraesCS3B02G156600|BZR2;TraesCS3D02G125100|BZR5;TraesCS3D02G139300|BZR2;TraesCS4B02G009900|BZR7;TraesCS4D02G006100|BZR7;TraesCS6A02G085800|BZR6;T…
GO:0006807	nitrogen compound metabolic process	biological process	22	KQL04882|BZR2;KQL10971plusKQL10972|BZR4;KQL17161|BZR8;KQL17163|BZR9;KQL26413|BZR1;TraesCS2A02G187800|BZR1;TraesCS2B02G219300|BZR1;TraesCS2D02G199900|BZR1;TraesCS3A02G123500|BZR5;TraesCS3A02G139000|BZR2;TraesCS3B02G142600|BZR5;TraesCS3B02G156600|BZR2;TraesCS3D02G125100|BZR5;TraesCS3D02G139300|BZR2;TraesCS4B02G009900|BZR7;TraesCS4D02G006100|BZR7;TraesCS6A02G338000|BZR3;TraesCS6B02G368700|BZR3;Traes…
GO:0009058	biosynthetic process	biological process	22	KQL04882|BZR2;KQL10971plusKQL10972|BZR4;KQL17161|BZR8;KQL17163|BZR9;KQL26413|BZR1;TraesCS2A02G187800|BZR1;TraesCS2B02G219300|BZR1;TraesCS2D02G199900|BZR1;TraesCS3A02G123500|BZR5;TraesCS3A02G139000|BZR2;TraesCS3B02G142600|BZR5;TraesCS3B02G156600|BZR2;TraesCS3D02G125100|BZR5;TraesCS3D02G139300|BZR2;TraesCS4B02G009900|BZR7;TraesCS4D02G006100|BZR7;TraesCS6A02G338000|BZR3;TraesCS6B02G368700|BZR3;Traes…
GO:0009987	cellular process	biological process	22	KQL04882|BZR2;KQL10971plusKQL10972|BZR4;KQL17161|BZR8;KQL17163|BZR9;KQL26413|BZR1;TraesCS2A02G187800|BZR1;TraesCS2B02G219300|BZR1;TraesCS2D02G199900|BZR1;TraesCS3A02G123500|BZR5;TraesCS3A02G139000|BZR2;TraesCS3B02G142600|BZR5;TraesCS3B02G156600|BZR2;TraesCS3D02G125100|BZR5;TraesCS3D02G139300|BZR2;TraesCS4B02G009900|BZR7;TraesCS4D02G006100|BZR7;TraesCS6A02G338000|BZR3;TraesCS6B02G368700|BZR3;Traes…
GO:0034641	cellular nitrogen compound metabolic process	biological process	22	KQL04882|BZR2;KQL10971plusKQL10972|BZR4;KQL17161|BZR8;KQL17163|BZR9;KQL26413|BZR1;TraesCS2A02G187800|BZR1;TraesCS2B02G219300|BZR1;TraesCS2D02G199900|BZR1;TraesCS3A02G123500|BZR5;TraesCS3A02G139000|BZR2;TraesCS3B02G142600|BZR5;TraesCS3B02G156600|BZR2;TraesCS3D02G125100|BZR5;TraesCS3D02G139300|BZR2;TraesCS4B02G009900|BZR7;TraesCS4D02G006100|BZR7;TraesCS6A02G338000|BZR3;TraesCS6B02G368700|BZR3;Traes…
GO:0044237	cellular metabolic process	biological process	22	KQL04882|BZR2;KQL10971plusKQL10972|BZR4;KQL17161|BZR8;KQL17163|BZR9;KQL26413|BZR1;TraesCS2A02G187800|BZR1;TraesCS2B02G219300|BZR1;TraesCS2D02G199900|BZR1;TraesCS3A02G123500|BZR5;TraesCS3A02G139000|BZR2;TraesCS3B02G142600|BZR5;TraesCS3B02G156600|BZR2;TraesCS3D02G125100|BZR5;TraesCS3D02G139300|BZR2;TraesCS4B02G009900|BZR7;TraesCS4D02G006100|BZR7;TraesCS6A02G338000|BZR3;TraesCS6B02G368700|BZR3;Traes…
GO:0007154	cell communication	biological process	19	KQL04882|BZR2;KQL10971plusKQL10972|BZR4;KQL17161|BZR8;KQL17163|BZR9;KQL26413|BZR1;TraesCS2A02G187800|BZR1;TraesCS2B02G219300|BZR1;TraesCS2D02G199900|BZR1;TraesCS3A02G123500|BZR5;TraesCS3A02G139000|BZR2;TraesCS3B02G142600|BZR5;TraesCS3B02G156600|BZR2;TraesCS3D02G125100|BZR5;TraesCS3D02G139300|BZR2;TraesCS6B02G368700|BZR3;TraesCS6D02G318800|BZR3;TraesCS7A02G354800|BZR4;TraesCS7B02G272900|BZR4;Traes…
GO:0007165	signal transduction	biological process	19	KQL04882|BZR2;KQL10971plusKQL10972|BZR4;KQL17161|BZR8;KQL17163|BZR9;KQL26413|BZR1;TraesCS2A02G187800|BZR1;TraesCS2B02G219300|BZR1;TraesCS2D02G199900|BZR1;TraesCS3A02G123500|BZR5;TraesCS3A02G139000|BZR2;TraesCS3B02G142600|BZR5;TraesCS3B02G156600|BZR2;TraesCS3D02G125100|BZR5;TraesCS3D02G139300|BZR2;TraesCS6B02G368700|BZR3;TraesCS6D02G318800|BZR3;TraesCS7A02G354800|BZR4;TraesCS7B02G272900|BZR4;Traes…
GO:0023052	signaling	biological process	19	KQL04882|BZR2;KQL10971plusKQL10972|BZR4;KQL17161|BZR8;KQL17163|BZR9;KQL26413|BZR1;TraesCS2A02G187800|BZR1;TraesCS2B02G219300|BZR1;TraesCS2D02G199900|BZR1;TraesCS3A02G123500|BZR5;TraesCS3A02G139000|BZR2;TraesCS3B02G142600|BZR5;TraesCS3B02G156600|BZR2;TraesCS3D02G125100|BZR5;TraesCS3D02G139300|BZR2;TraesCS6B02G368700|BZR3;TraesCS6D02G318800|BZR3;TraesCS7A02G354800|BZR4;TraesCS7B02G272900|BZR4;Traes…
GO:0044699	single-organism process	biological process	19	KQL04882|BZR2;KQL10971plusKQL10972|BZR4;KQL17161|BZR8;KQL17163|BZR9;KQL26413|BZR1;TraesCS2A02G187800|BZR1;TraesCS2B02G219300|BZR1;TraesCS2D02G199900|BZR1;TraesCS3A02G123500|BZR5;TraesCS3A02G139000|BZR2;TraesCS3B02G142600|BZR5;TraesCS3B02G156600|BZR2;TraesCS3D02G125100|BZR5;TraesCS3D02G139300|BZR2;TraesCS6B02G368700|BZR3;TraesCS6D02G318800|BZR3;TraesCS7A02G354800|BZR4;TraesCS7B02G272900|BZR4;Traes…
GO:0044700	single organism signaling	biological process	19	KQL04882|BZR2;KQL10971plusKQL10972|BZR4;KQL17161|BZR8;KQL17163|BZR9;KQL26413|BZR1;TraesCS2A02G187800|BZR1;TraesCS2B02G219300|BZR1;TraesCS2D02G199900|BZR1;TraesCS3A02G123500|BZR5;TraesCS3A02G139000|BZR2;TraesCS3B02G142600|BZR5;TraesCS3B02G156600|BZR2;TraesCS3D02G125100|BZR5;TraesCS3D02G139300|BZR2;TraesCS6B02G368700|BZR3;TraesCS6D02G318800|BZR3;TraesCS7A02G354800|BZR4;TraesCS7B02G272900|BZR4;Traes…
GO:0044763	single-organism cellular process	biological process	19	KQL04882|BZR2;KQL10971plusKQL10972|BZR4;KQL17161|BZR8;KQL17163|BZR9;KQL26413|BZR1;TraesCS2A02G187800|BZR1;TraesCS2B02G219300|BZR1;TraesCS2D02G199900|BZR1;TraesCS3A02G123500|BZR5;TraesCS3A02G139000|BZR2;TraesCS3B02G142600|BZR5;TraesCS3B02G156600|BZR2;TraesCS3D02G125100|BZR5;TraesCS3D02G139300|BZR2;TraesCS6B02G368700|BZR3;TraesCS6D02G318800|BZR3;TraesCS7A02G354800|BZR4;TraesCS7B02G272900|BZR4;Traes…
GO:0050789	regulation of biological process	biological process	19	KQL04882|BZR2;KQL10971plusKQL10972|BZR4;KQL17161|BZR8;KQL17163|BZR9;KQL26413|BZR1;TraesCS2A02G187800|BZR1;TraesCS2B02G219300|BZR1;TraesCS2D02G199900|BZR1;TraesCS3A02G123500|BZR5;TraesCS3A02G139000|BZR2;TraesCS3B02G142600|BZR5;TraesCS3B02G156600|BZR2;TraesCS3D02G125100|BZR5;TraesCS3D02G139300|BZR2;TraesCS6B02G368700|BZR3;TraesCS6D02G318800|BZR3;TraesCS7A02G354800|BZR4;TraesCS7B02G272900|BZR4;Traes…
GO:0050794	regulation of cellular process	biological process	19	KQL04882|BZR2;KQL10971plusKQL10972|BZR4;KQL17161|BZR8;KQL17163|BZR9;KQL26413|BZR1;TraesCS2A02G187800|BZR1;TraesCS2B02G219300|BZR1;TraesCS2D02G199900|BZR1;TraesCS3A02G123500|BZR5;TraesCS3A02G139000|BZR2;TraesCS3B02G142600|BZR5;TraesCS3B02G156600|BZR2;TraesCS3D02G125100|BZR5;TraesCS3D02G139300|BZR2;TraesCS6B02G368700|BZR3;TraesCS6D02G318800|BZR3;TraesCS7A02G354800|BZR4;TraesCS7B02G272900|BZR4;Traes…
GO:0051716	cellular response to stimulus	biological process	19	KQL04882|BZR2;KQL10971plusKQL10972|BZR4;KQL17161|BZR8;KQL17163|BZR9;KQL26413|BZR1;TraesCS2A02G187800|BZR1;TraesCS2B02G219300|BZR1;TraesCS2D02G199900|BZR1;TraesCS3A02G123500|BZR5;TraesCS3A02G139000|BZR2;TraesCS3B02G142600|BZR5;TraesCS3B02G156600|BZR2;TraesCS3D02G125100|BZR5;TraesCS3D02G139300|BZR2;TraesCS6B02G368700|BZR3;TraesCS6D02G318800|BZR3;TraesCS7A02G354800|BZR4;TraesCS7B02G272900|BZR4;Traes…
GO:0065007	biological regulation	biological process	19	KQL04882|BZR2;KQL10971plusKQL10972|BZR4;KQL17161|BZR8;KQL17163|BZR9;KQL26413|BZR1;TraesCS2A02G187800|BZR1;TraesCS2B02G219300|BZR1;TraesCS2D02G199900|BZR1;TraesCS3A02G123500|BZR5;TraesCS3A02G139000|BZR2;TraesCS3B02G142600|BZR5;TraesCS3B02G156600|BZR2;TraesCS3D02G125100|BZR5;TraesCS3D02G139300|BZR2;TraesCS6B02G368700|BZR3;TraesCS6D02G318800|BZR3;TraesCS7A02G354800|BZR4;TraesCS7B02G272900|BZR4;Traes…
GO:0000003	reproduction	biological process	16	KQL10971plusKQL10972|BZR4;KQL17161|BZR8;KQL17163|BZR9;KQL26413|BZR1;TraesCS2A02G187800|BZR1;TraesCS2B02G219300|BZR1;TraesCS2D02G199900|BZR1;TraesCS3A02G123500|BZR5;TraesCS3A02G139000|BZR2;TraesCS3B02G142600|BZR5;TraesCS3B02G156600|BZR2;TraesCS3D02G125100|BZR5;TraesCS3D02G139300|BZR2;TraesCS7A02G354800|BZR4;TraesCS7B02G272900|BZR4;TraesCS7D02G368000|BZR4
GO:0040007	growth	biological process	14	KQL04882|BZR2;KQL10971plusKQL10972|BZR4;KQL17161|BZR8;KQL17163|BZR9;KQL26413|BZR1;TraesCS2A02G187800|BZR1;TraesCS2B02G219300|BZR1;TraesCS2D02G199900|BZR1;TraesCS3A02G139000|BZR2;TraesCS3B02G156600|BZR2;TraesCS3D02G139300|BZR2;TraesCS7A02G354800|BZR4;TraesCS7B02G272900|BZR4;TraesCS7D02G368000|BZR4
GO:0005975	carbohydrate metabolic process	biological process	8	KQL10971plusKQL10972|BZR4;KQL23621|BZR7;KQL28888|BZR6;TraesCS4B02G009900|BZR7;TraesCS4D02G006100|BZR7;TraesCS6A02G085800|BZR6;TraesCS6B02G116400|BZR6;TraesCSU02G078100|BZR6
GO:0044238	primary metabolic process	biological process	8	KQL10971plusKQL10972|BZR4;KQL23621|BZR7;KQL28888|BZR6;TraesCS4B02G009900|BZR7;TraesCS4D02G006100|BZR7;TraesCS6A02G085800|BZR6;TraesCS6B02G116400|BZR6;TraesCSU02G078100|BZR6
GO:0071704	organic substance metabolic process	biological process	8	KQL10971plusKQL10972|BZR4;KQL23621|BZR7;KQL28888|BZR6;TraesCS4B02G009900|BZR7;TraesCS4D02G006100|BZR7;TraesCS6A02G085800|BZR6;TraesCS6B02G116400|BZR6;TraesCSU02G078100|BZR6
GO:0006950	response to stress	biological process	7	KQL23621|BZR7;KQL28888|BZR6;TraesCS4B02G009900|BZR7;TraesCS4D02G006100|BZR7;TraesCS6A02G085800|BZR6;TraesCS6B02G116400|BZR6;TraesCSU02G078100|BZR6
GO:0009056	catabolic process	biological process	7	KQL23621|BZR7;KQL28888|BZR6;TraesCS4B02G009900|BZR7;TraesCS4D02G006100|BZR7;TraesCS6A02G085800|BZR6;TraesCS6B02G116400|BZR6;TraesCSU02G078100|BZR6
GO:0001071	nucleic acid binding transcription factor activity	molecular function	27	KQL04882|BZR2;KQL10971plusKQL10972|BZR4;KQL17161|BZR8;KQL17163|BZR9;KQL23621|BZR7;KQL26413|BZR1;KQL28888|BZR6;TraesCS2A02G187800|BZR1;TraesCS2B02G219300|BZR1;TraesCS2D02G199900|BZR1;TraesCS3A02G123500|BZR5;TraesCS3A02G139000|BZR2;TraesCS3B02G142600|BZR5;TraesCS3B02G156600|BZR2;TraesCS3D02G125100|BZR5;TraesCS3D02G139300|BZR2;TraesCS4B02G009900|BZR7;TraesCS4D02G006100|BZR7;TraesCS6A02G085800|BZR6;T…
GO:0003674	molecular_function	molecular function	27	KQL04882|BZR2;KQL10971plusKQL10972|BZR4;KQL17161|BZR8;KQL17163|BZR9;KQL23621|BZR7;KQL26413|BZR1;KQL28888|BZR6;TraesCS2A02G187800|BZR1;TraesCS2B02G219300|BZR1;TraesCS2D02G199900|BZR1;TraesCS3A02G123500|BZR5;TraesCS3A02G139000|BZR2;TraesCS3B02G142600|BZR5;TraesCS3B02G156600|BZR2;TraesCS3D02G125100|BZR5;TraesCS3D02G139300|BZR2;TraesCS4B02G009900|BZR7;TraesCS4D02G006100|BZR7;TraesCS6A02G085800|BZR6;T…
GO:0003700	transcription factor activity, sequence-specific DNA binding	molecular function	27	KQL04882|BZR2;KQL10971plusKQL10972|BZR4;KQL17161|BZR8;KQL17163|BZR9;KQL23621|BZR7;KQL26413|BZR1;KQL28888|BZR6;TraesCS2A02G187800|BZR1;TraesCS2B02G219300|BZR1;TraesCS2D02G199900|BZR1;TraesCS3A02G123500|BZR5;TraesCS3A02G139000|BZR2;TraesCS3B02G142600|BZR5;TraesCS3B02G156600|BZR2;TraesCS3D02G125100|BZR5;TraesCS3D02G139300|BZR2;TraesCS4B02G009900|BZR7;TraesCS4D02G006100|BZR7;TraesCS6A02G085800|BZR6;T…
GO:0003676	nucleic acid binding	molecular function	19	KQL04882|BZR2;KQL10971plusKQL10972|BZR4;KQL17161|BZR8;KQL17163|BZR9;KQL26413|BZR1;TraesCS2A02G187800|BZR1;TraesCS2B02G219300|BZR1;TraesCS2D02G199900|BZR1;TraesCS3A02G123500|BZR5;TraesCS3A02G139000|BZR2;TraesCS3B02G142600|BZR5;TraesCS3B02G156600|BZR2;TraesCS3D02G125100|BZR5;TraesCS3D02G139300|BZR2;TraesCS6B02G368700|BZR3;TraesCS6D02G318800|BZR3;TraesCS7A02G354800|BZR4;TraesCS7B02G272900|BZR4;Traes…
GO:0003677	DNA binding	molecular function	19	KQL04882|BZR2;KQL10971plusKQL10972|BZR4;KQL17161|BZR8;KQL17163|BZR9;KQL26413|BZR1;TraesCS2A02G187800|BZR1;TraesCS2B02G219300|BZR1;TraesCS2D02G199900|BZR1;TraesCS3A02G123500|BZR5;TraesCS3A02G139000|BZR2;TraesCS3B02G142600|BZR5;TraesCS3B02G156600|BZR2;TraesCS3D02G125100|BZR5;TraesCS3D02G139300|BZR2;TraesCS6B02G368700|BZR3;TraesCS6D02G318800|BZR3;TraesCS7A02G354800|BZR4;TraesCS7B02G272900|BZR4;Traes…
GO:0005488	binding	molecular function	19	KQL04882|BZR2;KQL10971plusKQL10972|BZR4;KQL17161|BZR8;KQL17163|BZR9;KQL26413|BZR1;TraesCS2A02G187800|BZR1;TraesCS2B02G219300|BZR1;TraesCS2D02G199900|BZR1;TraesCS3A02G123500|BZR5;TraesCS3A02G139000|BZR2;TraesCS3B02G142600|BZR5;TraesCS3B02G156600|BZR2;TraesCS3D02G125100|BZR5;TraesCS3D02G139300|BZR2;TraesCS6B02G368700|BZR3;TraesCS6D02G318800|BZR3;TraesCS7A02G354800|BZR4;TraesCS7B02G272900|BZR4;Traes…
GO:0097159	organic cyclic compound binding	molecular function	19	KQL04882|BZR2;KQL10971plusKQL10972|BZR4;KQL17161|BZR8;KQL17163|BZR9;KQL26413|BZR1;TraesCS2A02G187800|BZR1;TraesCS2B02G219300|BZR1;TraesCS2D02G199900|BZR1;TraesCS3A02G123500|BZR5;TraesCS3A02G139000|BZR2;TraesCS3B02G142600|BZR5;TraesCS3B02G156600|BZR2;TraesCS3D02G125100|BZR5;TraesCS3D02G139300|BZR2;TraesCS6B02G368700|BZR3;TraesCS6D02G318800|BZR3;TraesCS7A02G354800|BZR4;TraesCS7B02G272900|BZR4;Traes…
GO:1901363	heterocyclic compound binding	molecular function	19	KQL04882|BZR2;KQL10971plusKQL10972|BZR4;KQL17161|BZR8;KQL17163|BZR9;KQL26413|BZR1;TraesCS2A02G187800|BZR1;TraesCS2B02G219300|BZR1;TraesCS2D02G199900|BZR1;TraesCS3A02G123500|BZR5;TraesCS3A02G139000|BZR2;TraesCS3B02G142600|BZR5;TraesCS3B02G156600|BZR2;TraesCS3D02G125100|BZR5;TraesCS3D02G139300|BZR2;TraesCS6B02G368700|BZR3;TraesCS6D02G318800|BZR3;TraesCS7A02G354800|BZR4;TraesCS7B02G272900|BZR4;Traes…
GO:0003824	catalytic activity	molecular function	8	KQL10971plusKQL10972|BZR4;KQL23621|BZR7;KQL28888|BZR6;TraesCS4B02G009900|BZR7;TraesCS4D02G006100|BZR7;TraesCS6A02G085800|BZR6;TraesCS6B02G116400|BZR6;TraesCSU02G078100|BZR6
GO:0016787	hydrolase activity	molecular function	8	KQL10971plusKQL10972|BZR4;KQL23621|BZR7;KQL28888|BZR6;TraesCS4B02G009900|BZR7;TraesCS4D02G006100|BZR7;TraesCS6A02G085800|BZR6;TraesCS6B02G116400|BZR6;TraesCSU02G078100|BZR6
GO:0016798	hydrolase activity, acting on glycosyl bonds	molecular function	8	KQL10971plusKQL10972|BZR4;KQL23621|BZR7;KQL28888|BZR6;TraesCS4B02G009900|BZR7;TraesCS4D02G006100|BZR7;TraesCS6A02G085800|BZR6;TraesCS6B02G116400|BZR6;TraesCSU02G078100|BZR6
GO:0005575	cellular_component	cellular component	27	KQL04882|BZR2;KQL10971plusKQL10972|BZR4;KQL17161|BZR8;KQL17163|BZR9;KQL23621|BZR7;KQL26413|BZR1;KQL28888|BZR6;TraesCS2A02G187800|BZR1;TraesCS2B02G219300|BZR1;TraesCS2D02G199900|BZR1;TraesCS3A02G123500|BZR5;TraesCS3A02G139000|BZR2;TraesCS3B02G142600|BZR5;TraesCS3B02G156600|BZR2;TraesCS3D02G125100|BZR5;TraesCS3D02G139300|BZR2;TraesCS4B02G009900|BZR7;TraesCS4D02G006100|BZR7;TraesCS6A02G085800|BZR6;T…
GO:0005622	intracellular	cellular component	27	KQL04882|BZR2;KQL10971plusKQL10972|BZR4;KQL17161|BZR8;KQL17163|BZR9;KQL23621|BZR7;KQL26413|BZR1;KQL28888|BZR6;TraesCS2A02G187800|BZR1;TraesCS2B02G219300|BZR1;TraesCS2D02G199900|BZR1;TraesCS3A02G123500|BZR5;TraesCS3A02G139000|BZR2;TraesCS3B02G142600|BZR5;TraesCS3B02G156600|BZR2;TraesCS3D02G125100|BZR5;TraesCS3D02G139300|BZR2;TraesCS4B02G009900|BZR7;TraesCS4D02G006100|BZR7;TraesCS6A02G085800|BZR6;T…
GO:0005623	cell	cellular component	27	KQL04882|BZR2;KQL10971plusKQL10972|BZR4;KQL17161|BZR8;KQL17163|BZR9;KQL23621|BZR7;KQL26413|BZR1;KQL28888|BZR6;TraesCS2A02G187800|BZR1;TraesCS2B02G219300|BZR1;TraesCS2D02G199900|BZR1;TraesCS3A02G123500|BZR5;TraesCS3A02G139000|BZR2;TraesCS3B02G142600|BZR5;TraesCS3B02G156600|BZR2;TraesCS3D02G125100|BZR5;TraesCS3D02G139300|BZR2;TraesCS4B02G009900|BZR7;TraesCS4D02G006100|BZR7;TraesCS6A02G085800|BZR6;T…
GO:0005634	nucleus	cellular component	27	KQL04882|BZR2;KQL10971plusKQL10972|BZR4;KQL17161|BZR8;KQL17163|BZR9;KQL23621|BZR7;KQL26413|BZR1;KQL28888|BZR6;TraesCS2A02G187800|BZR1;TraesCS2B02G219300|BZR1;TraesCS2D02G199900|BZR1;TraesCS3A02G123500|BZR5;TraesCS3A02G139000|BZR2;TraesCS3B02G142600|BZR5;TraesCS3B02G156600|BZR2;TraesCS3D02G125100|BZR5;TraesCS3D02G139300|BZR2;TraesCS4B02G009900|BZR7;TraesCS4D02G006100|BZR7;TraesCS6A02G085800|BZR6;T…
GO:0005737	cytoplasm	cellular component	27	KQL04882|BZR2;KQL10971plusKQL10972|BZR4;KQL17161|BZR8;KQL17163|BZR9;KQL23621|BZR7;KQL26413|BZR1;KQL28888|BZR6;TraesCS2A02G187800|BZR1;TraesCS2B02G219300|BZR1;TraesCS2D02G199900|BZR1;TraesCS3A02G123500|BZR5;TraesCS3A02G139000|BZR2;TraesCS3B02G142600|BZR5;TraesCS3B02G156600|BZR2;TraesCS3D02G125100|BZR5;TraesCS3D02G139300|BZR2;TraesCS4B02G009900|BZR7;TraesCS4D02G006100|BZR7;TraesCS6A02G085800|BZR6;T…
GO:0043226	organelle	cellular component	27	KQL04882|BZR2;KQL10971plusKQL10972|BZR4;KQL17161|BZR8;KQL17163|BZR9;KQL23621|BZR7;KQL26413|BZR1;KQL28888|BZR6;TraesCS2A02G187800|BZR1;TraesCS2B02G219300|BZR1;TraesCS2D02G199900|BZR1;TraesCS3A02G123500|BZR5;TraesCS3A02G139000|BZR2;TraesCS3B02G142600|BZR5;TraesCS3B02G156600|BZR2;TraesCS3D02G125100|BZR5;TraesCS3D02G139300|BZR2;TraesCS4B02G009900|BZR7;TraesCS4D02G006100|BZR7;TraesCS6A02G085800|BZR6;T…
GO:0043227	membrane-bounded organelle	cellular component	27	KQL04882|BZR2;KQL10971plusKQL10972|BZR4;KQL17161|BZR8;KQL17163|BZR9;KQL23621|BZR7;KQL26413|BZR1;KQL28888|BZR6;TraesCS2A02G187800|BZR1;TraesCS2B02G219300|BZR1;TraesCS2D02G199900|BZR1;TraesCS3A02G123500|BZR5;TraesCS3A02G139000|BZR2;TraesCS3B02G142600|BZR5;TraesCS3B02G156600|BZR2;TraesCS3D02G125100|BZR5;TraesCS3D02G139300|BZR2;TraesCS4B02G009900|BZR7;TraesCS4D02G006100|BZR7;TraesCS6A02G085800|BZR6;T…
GO:0043229	intracellular organelle	cellular component	27	KQL04882|BZR2;KQL10971plusKQL10972|BZR4;KQL17161|BZR8;KQL17163|BZR9;KQL23621|BZR7;KQL26413|BZR1;KQL28888|BZR6;TraesCS2A02G187800|BZR1;TraesCS2B02G219300|BZR1;TraesCS2D02G199900|BZR1;TraesCS3A02G123500|BZR5;TraesCS3A02G139000|BZR2;TraesCS3B02G142600|BZR5;TraesCS3B02G156600|BZR2;TraesCS3D02G125100|BZR5;TraesCS3D02G139300|BZR2;TraesCS4B02G009900|BZR7;TraesCS4D02G006100|BZR7;TraesCS6A02G085800|BZR6;T…
GO:0043231	intracellular membrane-bounded organelle	cellular component	27	KQL04882|BZR2;KQL10971plusKQL10972|BZR4;KQL17161|BZR8;KQL17163|BZR9;KQL23621|BZR7;KQL26413|BZR1;KQL28888|BZR6;TraesCS2A02G187800|BZR1;TraesCS2B02G219300|BZR1;TraesCS2D02G199900|BZR1;TraesCS3A02G123500|BZR5;TraesCS3A02G139000|BZR2;TraesCS3B02G142600|BZR5;TraesCS3B02G156600|BZR2;TraesCS3D02G125100|BZR5;TraesCS3D02G139300|BZR2;TraesCS4B02G009900|BZR7;TraesCS4D02G006100|BZR7;TraesCS6A02G085800|BZR6;T…
GO:0044424	intracellular part	cellular component	27	KQL04882|BZR2;KQL10971plusKQL10972|BZR4;KQL17161|BZR8;KQL17163|BZR9;KQL23621|BZR7;KQL26413|BZR1;KQL28888|BZR6;TraesCS2A02G187800|BZR1;TraesCS2B02G219300|BZR1;TraesCS2D02G199900|BZR1;TraesCS3A02G123500|BZR5;TraesCS3A02G139000|BZR2;TraesCS3B02G142600|BZR5;TraesCS3B02G156600|BZR2;TraesCS3D02G125100|BZR5;TraesCS3D02G139300|BZR2;TraesCS4B02G009900|BZR7;TraesCS4D02G006100|BZR7;TraesCS6A02G085800|BZR6;T…
GO:0044464	cell part	cellular component	27	KQL04882|BZR2;KQL10971plusKQL10972|BZR4;KQL17161|BZR8;KQL17163|BZR9;KQL23621|BZR7;KQL26413|BZR1;KQL28888|BZR6;TraesCS2A02G187800|BZR1;TraesCS2B02G219300|BZR1;TraesCS2D02G199900|BZR1;TraesCS3A02G123500|BZR5;TraesCS3A02G139000|BZR2;TraesCS3B02G142600|BZR5;TraesCS3B02G156600|BZR2;TraesCS3D02G125100|BZR5;TraesCS3D02G139300|BZR2;TraesCS4B02G009900|BZR7;TraesCS4D02G006100|BZR7;TraesCS6A02G085800|BZR6;T…
GO:0044444	cytoplasmic part	cellular component	26	KQL10971plusKQL10972|BZR4;KQL17161|BZR8;KQL17163|BZR9;KQL23621|BZR7;KQL26413|BZR1;KQL28888|BZR6;TraesCS2A02G187800|BZR1;TraesCS2B02G219300|BZR1;TraesCS2D02G199900|BZR1;TraesCS3A02G123500|BZR5;TraesCS3A02G139000|BZR2;TraesCS3B02G142600|BZR5;TraesCS3B02G156600|BZR2;TraesCS3D02G125100|BZR5;TraesCS3D02G139300|BZR2;TraesCS4B02G009900|BZR7;TraesCS4D02G006100|BZR7;TraesCS6A02G085800|BZR6;TraesCS6A02G338…
GO:0005829	cytosol	cellular component	23	KQL10971plusKQL10972|BZR4;KQL17161|BZR8;KQL17163|BZR9;KQL23621|BZR7;KQL26413|BZR1;KQL28888|BZR6;TraesCS2A02G187800|BZR1;TraesCS2B02G219300|BZR1;TraesCS2D02G199900|BZR1;TraesCS3A02G123500|BZR5;TraesCS3A02G139000|BZR2;TraesCS3B02G142600|BZR5;TraesCS3B02G156600|BZR2;TraesCS3D02G125100|BZR5;TraesCS3D02G139300|BZR2;TraesCS4B02G009900|BZR7;TraesCS4D02G006100|BZR7;TraesCS6A02G085800|BZR6;TraesCS6B02G116…
GO:0005773	vacuole	cellular component	19	KQL10971plusKQL10972|BZR4;KQL17161|BZR8;KQL17163|BZR9;KQL26413|BZR1;TraesCS2A02G187800|BZR1;TraesCS2B02G219300|BZR1;TraesCS2D02G199900|BZR1;TraesCS3A02G123500|BZR5;TraesCS3A02G139000|BZR2;TraesCS3B02G142600|BZR5;TraesCS3B02G156600|BZR2;TraesCS3D02G125100|BZR5;TraesCS3D02G139300|BZR2;TraesCS6A02G338000|BZR3;TraesCS6B02G368700|BZR3;TraesCS6D02G318800|BZR3;TraesCS7A02G354800|BZR4;TraesCS7B02G272900|…
GO:0009536	plastid	cellular component	7	KQL23621|BZR7;KQL28888|BZR6;TraesCS4B02G009900|BZR7;TraesCS4D02G006100|BZR7;TraesCS6A02G085800|BZR6;TraesCS6B02G116400|BZR6;TraesCSU02G078100|BZR6
