# Supplementary material for: Genome-wide identification and characterization of the BES/BZR gene family in wheat and foxtail millet
Source: BMC Genomics. 2021 Sep 21;22:682. doi: 10.1186/s12864-021-08002-5 (PMC8456565; doi:10.1186/s12864-021-08002-5)
Supplement: Supplementary file 9 — Additional file 9. [file 12864_2021_8002_MOESM9_ESM.xlsx]

## Sheet: Sheet1
Table S5 The correlation between cis-acting regulatory elements in the promoter region of BES/BZR genes and expression data of BES/BZR genes in leaves of the seedlings treated with BR, ABA or salt stress.
Cis-acting element	Treatment	Correlation with expression data	Function
ACE	BR	significant positive	cis-acting element involved in light responsiveness
	ABA	significant positive
	NaCl	significant positive
chs-Unit 1 m1	BR	significant positive	part of a light responsive element
	ABA	significant positive
	NaCl	significant positive
GATA-motif	BR	significant positive	part of a light responsive element
	ABA	significant positive
	NaCl	significant positive
Sp1	BR	significant positive	light responsive element
	ABA	significant positive
	NaCl	significant positive
ATC-motif	BR	significant positive	part of a conserved DNA module involved in light responsiveness
	ABA	significant positive
TCCC-motif	BR	significant positive	part of a light responsive element
	ABA	significant positive
GT1-motif	BR	significant positive	light responsive element
	NaCl	significant positive
chs-CMA1a	ABA	significant positive	part of a light responsive element
CAT-box	BR	significant positive	cis-acting regulatory element related to meristem expression
	ABA	significant positive
	NaCl	significant positive
ABRE	BR	significant positive	cis-acting element involved in the abscisic acid responsiveness
AuxRR-core	BR	significant positive	cis-acting regulatory element involved in auxin responsiveness
	ABA	significant positive
CGTCA-motif	BR	significant positive	cis-acting regulatory element involved in the MeJA-responsiveness
	ABA	significant positive
	NaCl	significant positive
TC-rich repeats	BR	significant positive	cis-acting element involved in defense and stress responsiveness
	ABA	significant positive
	NaCl	significant positive
LTR	BR	significant positive	cis-acting element involved in low-temperature responsiveness
	ABA	significant positive
	NaCl	significant positive
GC-motif	BR	significant positive	enhancer-like element involved in anoxic specific inducibility
	ABA	significant positive
circadian	NaCl	significant positive	cis-acting regulatory element involved in circadian control
TATA-box	BR	significant positive	core promoter element around -30 of transcription start
	ABA	significant positive
CCAAT-box	NaCl	significant positive	MYBHv3 binding site
AAGAA-motif	BR	significant positive
	ABA	significant positive
	NaCl	significant positive
OCT	BR	significant positive
	ABA	significant positive
	NaCl	significant positive
as-1	BR	significant positive
	ABA	significant positive
	NaCl	significant positive
W box	BR	significant positive
	ABA	significant positive
	NaCl	significant positive
AC-I	BR	significant positive
	ABA	significant positive
CCGTCC-box	BR	significant positive
	ABA	significant positive
GRA	BR	significant positive
	ABA	significant positive
Myb-binding site	BR	significant positive
	ABA	significant positive
DRE core	NaCl	significant positive
box S	ABA	significant negative
